# Supplementary material for: Heterotypic CAF-tumor spheroids promote early peritoneal metastatis of ovarian cancer
Source: J Exp Med. 2019 Mar 4;216(3):688–703. doi: 10.1084/jem.20180765 (PMC6400537; doi:10.1084/jem.20180765)
Supplement: Tables S1-S6 (XLSX) [file JEM_20180765_TableS1.xls]

## Sheet: Table S1
Table S1. Genes significantly up-regulated in ATCs compared with primary tumor cells (P < 0.05, fold change ≥ 2) in HGSOC patients
Listing of the 1,138 probes that were significantly increased in ATCs compared with the matched primary tumor cells (P < 0.05, fold change ≥ 2).
Probe Set ID	Gene Description	Gene Symbol	p-value	Fold Change (ATCs/primary tumor cells)
209901_x_at	allograft inflammatory factor 1	AIF1	1e-06	67.08
215051_x_at	allograft inflammatory factor 1	AIF1	4.81e-05	46.97
226818_at	macrophage expressed 1	MPEG1	0.0002922	45.14
213095_x_at	allograft inflammatory factor 1	AIF1	5.08e-05	40.81
204006_s_at	Fc fragment of IgG, low affinity IIIa, receptor (CD16a) /// Fc fragment of IgG, low affinity IIIb, receptor (CD16b)	FCGR3A /// FCGR3B	4e-07	37.05
213566_at	ribonuclease, RNase A family, k6	RNASE6	2.54e-05	33.89
1554899_s_at	Fc fragment of IgE, high affinity I, receptor for; gamma polypeptide	FCER1G	0.0043804	30.57
204787_at	V-set and immunoglobulin domain containing 4	VSIG4	0.0004104	29.76
205819_at	macrophage receptor with collagenous structure	MARCO	0.0010034	29.71
214511_x_at	Fc fragment of IgG, high affinity Ib, receptor (CD64)	FCGR1B	4.36e-05	28.4
202953_at	complement component 1, q subcomponent, B chain	C1QB	0.0004068	27.3
218232_at	complement component 1, q subcomponent, A chain	C1QA	0.0001894	21.83
223280_x_at	membrane-spanning 4-domains, subfamily A, member 6A	MS4A6A	0.0002448	21.74
228410_at	GRB2-associated binding protein 3	GAB3	4.6e-06	20.52
222876_s_at	ArfGAP with dual PH domains 2	ADAP2	0.000816	20.43
219607_s_at	membrane-spanning 4-domains, subfamily A, member 4A	MS4A4A	0.0004445	20.16
213975_s_at	lysozyme	LYZ	0.0039059	19.94
224356_x_at	membrane-spanning 4-domains, subfamily A, member 6A	MS4A6A	0.0005303	19.23
215049_x_at	CD163 molecule	CD163	0.0002398	18.87
216950_s_at	Fc fragment of IgG, high affinity Ia, receptor (CD64) /// Fc fragment of IgG, high affinity Ib, receptor (CD64) /// Fc fragment of IgG, high affinity Ic, receptor (CD64), pseudogene	FCGR1A /// FCGR1B /// FCGR1C	4.3e-05	18.16
242397_at	---	---	6.1e-06	18.01
203645_s_at	CD163 molecule	CD163	0.0001957	17.93
219519_s_at	sialic acid binding Ig-like lectin 1, sialoadhesin	SIGLEC1	0.0068546	17.91
244313_at	complement component (3b/4b) receptor 1 (Knops blood group)	CR1	0.0006529	17.84
211582_x_at	leukocyte specific transcript 1	LST1	0.0009669	17.18
227346_at	IKAROS family zinc finger 1 (Ikaros)	IKZF1	0.0025404	17.08
221210_s_at	N-acetylneuraminate pyruvate lyase (dihydrodipicolinate synthase)	NPL	0.0025112	16.87
209734_at	NCK-associated protein 1-like	NCKAP1L	0.0005427	16.54
203760_s_at	Src-like-adaptor	SLA	0.002616	16.14
211395_x_at	Fc fragment of IgG, low affinity IIc, receptor for (CD32) (gene/pseudogene)	FCGR2C	0.0023263	15.96
219666_at	membrane-spanning 4-domains, subfamily A, member 6A	MS4A6A	0.000296	15.5
204961_s_at	neutrophil cytosolic factor 1 /// neutrophil cytosolic factor 1B pseudogene /// neutrophil cytosolic factor 1C pseudogene	NCF1 /// NCF1B /// NCF1C	0.0064371	15.01
214770_at	macrophage scavenger receptor 1	MSR1	0.000706	14.81
223922_x_at	membrane-spanning 4-domains, subfamily A, member 6A	MS4A6A	0.0016656	14.54
205119_s_at	formyl peptide receptor 1	FPR1	2.97e-05	14.42
226841_at	macrophage expressed 1	MPEG1	0.0003687	14.32
208131_s_at	prostaglandin I2 (prostacyclin) synthase	PTGIS	0.002146	14.31
211581_x_at	leukocyte specific transcript 1	LST1	0.0051815	14.18
214181_x_at	leukocyte specific transcript 1	LST1	0.0013099	14.06
205859_at	lymphocyte antigen 86	LY86	6.62e-05	13.91
225353_s_at	complement component 1, q subcomponent, C chain	C1QC	0.001151	13.8
205237_at	ficolin (collagen/fibrinogen domain containing) 1	FCN1	0.0011509	13.45
215633_x_at	leukocyte specific transcript 1	LST1	0.000234	13.4
204122_at	TYRO protein tyrosine kinase binding protein	TYROBP	0.0025213	13.38
203923_s_at	cytochrome b-245, beta polypeptide	CYBB	0.0017624	13.31
205786_s_at	integrin, alpha M (complement component 3 receptor 3 subunit)	ITGAM	0.0012102	13.29
223344_s_at	membrane-spanning 4-domains, subfamily A, member 7	MS4A7	0.0105733	13.19
204232_at	Fc fragment of IgE, high affinity I, receptor for; gamma polypeptide	FCER1G	0.0025848	13.18
227061_at	---	---	0.002883	13.18
34210_at	CD52 molecule	CD52	0.0019387	13.17
201720_s_at	lysosomal protein transmembrane 5	LAPTM5	0.0041462	12.96
230391_at	CD84 molecule	CD84	0.0029632	12.75
230925_at	amyloid beta (A4) precursor protein-binding, family B, member 1 interacting protein	APBB1IP	0.0019475	12.69
206111_at	ribonuclease, RNase A family, 2 (liver, eosinophil-derived neurotoxin)	RNASE2	0.0004337	12.67
201721_s_at	lysosomal protein transmembrane 5	LAPTM5	0.0017592	12.55
224358_s_at	membrane-spanning 4-domains, subfamily A, member 7	MS4A7	0.0239393	12.21
219434_at	triggering receptor expressed on myeloid cells 1	TREM1	6.2e-05	12.04
230422_at	formyl peptide receptor 3	FPR3	0.0004199	11.83
204959_at	myeloid cell nuclear differentiation antigen	MNDA	0.0008866	11.58
203470_s_at	pleckstrin	PLEK	0.0008132	11.4
230550_at	membrane-spanning 4-domains, subfamily A, member 6A	MS4A6A	0.0038654	11.3
210895_s_at	CD86 molecule	CD86	0.006026	11.23
1555745_a_at	lysozyme	LYZ	0.0004804	11.04
1555756_a_at	C-type lectin domain family 7, member A	CLEC7A	0.000478	10.95
204416_x_at	apolipoprotein C-I	APOC1	0.0080923	10.95
210423_s_at	solute carrier family 11 (proton-coupled divalent metal ion transporters), member 1	SLC11A1	0.0134891	10.91
1555728_a_at	membrane-spanning 4-domains, subfamily A, member 4A	MS4A4A	0.0018482	10.85
209933_s_at	CD300a molecule	CD300A	0.005488	10.7
1554485_s_at	transmembrane protein 37	TMEM37	0.0004544	10.63
220330_s_at	SAM domain, SH3 domain and nuclear localization signals 1	SAMSN1	0.0158666	10.63
1555638_a_at	SAM domain, SH3 domain and nuclear localization signals 1	SAMSN1	0.0069605	10.33
210889_s_at	Fc fragment of IgG, low affinity IIb, receptor (CD32)	FCGR2B	0.0005068	10.33
202803_s_at	integrin, beta 2 (complement component 3 receptor 3 and 4 subunit)	ITGB2	0.002526	10.32
205098_at	chemokine (C-C motif) receptor 1	CCR1	0.003803	10.28
201743_at	CD14 molecule	CD14	0.0023954	10.23
1554406_a_at	C-type lectin domain family 7, member A	CLEC7A	0.0024534	10.05
203416_at	CD53 molecule	CD53	0.0036737	9.93
212998_x_at	major histocompatibility complex, class II, DQ beta 1 /// HLA class II histocompatibility antigen, DQ beta 1 chain-like	HLA-DQB1 /// LOC101060835	0.0035371	9.88
201422_at	interferon, gamma-inducible protein 30 /// phosphoinositide-3-kinase, regulatory subunit 2 (beta)	IFI30 /// PIK3R2	0.0006213	9.69
210629_x_at	leukocyte specific transcript 1	LST1	0.0010911	9.68
229723_at	T-cell activation RhoGTPase activating protein	TAGAP	0.0180367	9.65
205988_at	CD84 molecule	CD84	0.0013081	9.54
210644_s_at	leukocyte-associated immunoglobulin-like receptor 1	LAIR1	0.004967	9.44
232267_at	G protein-coupled receptor 133	GPR133	0.0023712	9.42
206366_x_at	chemokine (C motif) ligand 1	XCL1	0.0093417	9.22
1555349_a_at	integrin, beta 2 (complement component 3 receptor 3 and 4 subunit)	ITGB2	0.0020536	9.21
44673_at	sialic acid binding Ig-like lectin 1, sialoadhesin	SIGLEC1	0.0113177	9.16
207697_x_at	leukocyte immunoglobulin-like receptor, subfamily B (with TM and ITIM domains), member 2	LILRB2	0.001864	9.13
224964_s_at	guanine nucleotide binding protein (G protein), gamma 2	GNG2	0.0004955	9.12
219602_s_at	piezo-type mechanosensitive ion channel component 2	PIEZO2	0.0094868	9.03
228532_at	chromosome 1 open reading frame 162	C1orf162	0.0032002	8.81
229937_x_at	---	---	0.0004432	8.77
203922_s_at	cytochrome b-245, beta polypeptide	CYBB	0.0049761	8.72
213160_at	dedicator of cytokinesis 2	DOCK2	0.0001012	8.58
204588_s_at	solute carrier family 7 (amino acid transporter light chain, y+L system), member 7	SLC7A7	0.0008358	8.56
244107_at	---	---	0.0005345	8.53
203217_s_at	ST3 beta-galactoside alpha-2,3-sialyltransferase 5	ST3GAL5	0.0017314	8.43
244352_at	CD84 molecule	CD84	0.0003232	8.38
237732_at	proline rich 9	PRR9	0.0166309	8.35
214084_x_at	neutrophil cytosolic factor 1C pseudogene	NCF1C	0.0155111	8.35
213624_at	sphingomyelin phosphodiesterase, acid-like 3A	SMPDL3A	7.93e-05	8.27
213733_at	myosin IF	MYO1F	0.0020428	8.26
205220_at	hydroxycarboxylic acid receptor 3	HCAR3	0.0001337	8.18
204337_at	regulator of G-protein signaling 4	RGS4	0.0113292	8.16
209685_s_at	protein kinase C, beta	PRKCB	0.0006815	8.05
226875_at	dedicator of cytokinesis 11	DOCK11	0.00042	7.98
201847_at	lipase A, lysosomal acid, cholesterol esterase	LIPA	0.0020411	7.93
210702_s_at	prostaglandin I2 (prostacyclin) synthase	PTGIS	0.0239372	7.86
1554240_a_at	integrin, alpha L (antigen CD11A (p180), lymphocyte function-associated antigen 1; alpha polypeptide)	ITGAL	0.0017185	7.82
227265_at	fibrinogen-like 2	FGL2	0.0022082	7.78
204007_at	Fc fragment of IgG, low affinity IIIb, receptor (CD16b)	FCGR3B	0.0006497	7.74
215838_at	leukocyte immunoglobulin-like receptor, subfamily A (with TM domain), member 5	LILRA5	0.0004446	7.62
209906_at	complement component 3a receptor 1	C3AR1	0.0020013	7.62
203382_s_at	apolipoprotein E	APOE	0.0119223	7.6
208885_at	lymphocyte cytosolic protein 1 (L-plastin)	LCP1	0.0046316	7.59
204220_at	glia maturation factor, gamma	GMFG	0.0014617	7.57
206420_at	immunoglobulin superfamily, member 6	IGSF6	0.0011241	7.53
204924_at	toll-like receptor 2	TLR2	0.0066444	7.48
223405_at	N-acetylneuraminate pyruvate lyase (dihydrodipicolinate synthase)	NPL	0.0012554	7.46
211742_s_at	ecotropic viral integration site 2B	EVI2B	0.0010568	7.41
210146_x_at	leukocyte immunoglobulin-like receptor, subfamily B (with TM and ITIM domains), member 2	LILRB2	0.0020799	7.4
203074_at	annexin A8 /// annexin A8-like 1 /// annexin A8-like 2	ANXA8 /// ANXA8L1 /// ANXA8L2	0.0043807	7.4
240873_x_at	Dab, mitogen-responsive phosphoprotein, homolog 2 (Drosophila)	DAB2	0.0013034	7.36
232543_x_at	Rho GTPase activating protein 9	ARHGAP9	0.0186548	7.36
219386_s_at	SLAM family member 8	SLAMF8	0.0007992	7.32
220088_at	complement component 5a receptor 1	C5AR1	0.0077227	7.27
206584_at	lymphocyte antigen 96	LY96	0.0027296	7.26
211192_s_at	CD84 molecule	CD84	0.0071296	7.23
202917_s_at	S100 calcium binding protein A8	S100A8	0.0054612	7.2
235735_at	tumor necrosis factor (ligand) superfamily, member 8	TNFSF8	0.0235613	7.15
205428_s_at	calbindin 2	CALB2	0.0020028	7.12
205270_s_at	lymphocyte cytosolic protein 2 (SH2 domain containing leukocyte protein of 76kDa)	LCP2	0.0178187	7.1
201506_at	transforming growth factor, beta-induced, 68kDa	TGFBI	0.0002377	7.07
227266_s_at	FYN binding protein	FYB	0.000868	7.05
229560_at	toll-like receptor 8	TLR8	0.0085777	7
32128_at	chemokine (C-C motif) ligand 18 (pulmonary and activation-regulated) /// c-C motif chemokine 18-like	CCL18 /// LOC101060271	0.001257	6.97
204834_at	fibrinogen-like 2	FGL2	0.0047662	6.94
235521_at	homeobox A3	HOXA3	0.0155778	6.91
214370_at	S100 calcium binding protein A8	S100A8	0.0160902	6.88
203535_at	S100 calcium binding protein A9	S100A9	0.0405959	6.87
207419_s_at	ras-related C3 botulinum toxin substrate 2 (rho family, small GTP binding protein Rac2)	RAC2	0.0019102	6.85
204971_at	cystatin A (stefin A)	CSTA	0.0003964	6.84
207777_s_at	SP140 nuclear body protein	SP140	0.0084554	6.81
238668_at	---	---	0.0005044	6.78
207016_s_at	aldehyde dehydrogenase 1 family, member A2	ALDH1A2	0.0095097	6.77
207677_s_at	neutrophil cytosolic factor 4, 40kDa	NCF4	0.0150357	6.76
203717_at	dipeptidyl-peptidase 4	DPP4	0.0023152	6.76
203761_at	Src-like-adaptor	SLA	0.0018654	6.75
211991_s_at	major histocompatibility complex, class II, DP alpha 1	HLA-DPA1	0.0010826	6.74
204174_at	arachidonate 5-lipoxygenase-activating protein	ALOX5AP	0.0003496	6.72
203729_at	epithelial membrane protein 3	EMP3	0.0036268	6.65
207075_at	NLR family, pyrin domain containing 3	NLRP3	9.02e-05	6.62
212671_s_at	major histocompatibility complex, class II, DQ alpha 1 /// major histocompatibility complex, class II, DQ alpha 2 /// HLA class II histocompatibility antigen, DQ alpha 1 chain-like	HLA-DQA1 /// HLA-DQA2 /// LOC100509457	0.0017554	6.59
202957_at	hematopoietic cell-specific Lyn substrate 1	HCLS1	0.002172	6.58
212587_s_at	protein tyrosine phosphatase, receptor type, C	PTPRC	0.0025759	6.56
209924_at	chemokine (C-C motif) ligand 18 (pulmonary and activation-regulated) /// c-C motif chemokine 18-like	CCL18 /// LOC101060271	0.002807	6.55
1564077_at	---	---	0.0116335	6.55
202974_at	membrane protein, palmitoylated 1, 55kDa	MPP1	0.0007642	6.53
203851_at	insulin-like growth factor binding protein 6	IGFBP6	0.0040835	6.53
226789_at	embigin	EMB	0.0008036	6.51
213603_s_at	ras-related C3 botulinum toxin substrate 2 (rho family, small GTP binding protein Rac2)	RAC2	0.0002768	6.49
210663_s_at	kynureninase	KYNU	0.0119436	6.45
211795_s_at	FYN binding protein	FYB	0.0004542	6.43
208146_s_at	carboxypeptidase, vitellogenic-like	CPVL	0.0001025	6.41
214467_at	G protein-coupled receptor 65	GPR65	2.86e-05	6.37
207610_s_at	egf-like module containing, mucin-like, hormone receptor-like 2	EMR2	0.0009801	6.36
203059_s_at	3'-phosphoadenosine 5'-phosphosulfate synthase 2	PAPSS2	0.0004342	6.35
203561_at	Fc fragment of IgG, low affinity IIa, receptor (CD32)	FCGR2A	0.0024463	6.35
235740_at	multiple C2 domains, transmembrane 1	MCTP1	0.0150013	6.34
204059_s_at	malic enzyme 1, NADP(+)-dependent, cytosolic	ME1	0.013169	6.28
214470_at	killer cell lectin-like receptor subfamily B, member 1	KLRB1	0.0001273	6.27
206488_s_at	CD36 molecule (thrombospondin receptor)	CD36	0.0149765	6.23
201858_s_at	serglycin	SRGN	0.0024236	6.22
208121_s_at	protein tyrosine phosphatase, receptor type, O	PTPRO	0.0012443	6.21
1553169_at	leucine rich repeat neuronal 4	LRRN4	0.0072951	6.19
200785_s_at	low density lipoprotein receptor-related protein 1	LRP1	0.0005028	6.15
207277_at	CD209 molecule	CD209	0.0059168	6.14
201279_s_at	Dab, mitogen-responsive phosphoprotein, homolog 2 (Drosophila)	DAB2	0.0018586	6.13
213915_at	natural killer cell group 7 sequence	NKG7	0.0042165	6.1
203485_at	reticulon 1	RTN1	0.0013031	6.06
203471_s_at	pleckstrin	PLEK	0.0068789	6.06
201141_at	glycoprotein (transmembrane) nmb	GPNMB	0.0001982	6.05
203961_at	nebulette	NEBL	0.0069163	6.02
206363_at	v-maf musculoaponeurotic fibrosarcoma oncogene homolog (avian)	MAF	0.002691	6.01
204829_s_at	folate receptor 2 (fetal)	FOLR2	0.0104988	6
1560396_at	kelch-like family member 6	KLHL6	0.0260201	5.93
38487_at	stabilin 1	STAB1	0.0017552	5.91
209687_at	chemokine (C-X-C motif) ligand 12	CXCL12	0.0433583	5.85
209823_x_at	major histocompatibility complex, class II, DQ beta 1 /// HLA class II histocompatibility antigen, DQ beta 1 chain-like	HLA-DQB1 /// LOC101060835	0.0008585	5.82
203473_at	solute carrier organic anion transporter family, member 2B1	SLCO2B1	0.0040529	5.79
220491_at	hepcidin antimicrobial peptide	HAMP	0.0092184	5.79
1554676_at	serglycin	SRGN	0.0001047	5.77
205695_at	serine dehydratase	SDS	0.0255744	5.75
204118_at	CD48 molecule	CD48	0.0098937	5.75
1562194_at	---	---	0.0095947	5.75
205382_s_at	complement factor D (adipsin)	CFD	0.0041925	5.72
225241_at	coiled-coil domain containing 80	CCDC80	0.0176612	5.72
223620_at	G protein-coupled receptor 34	GPR34	0.0043173	5.69
1552487_a_at	basonuclin 1	BNC1	0.0141812	5.67
205640_at	aldehyde dehydrogenase 3 family, member B1	ALDH3B1	0.0338909	5.67
206715_at	transcription factor EC	TFEC	0.0180827	5.62
1554586_a_at	Rho-related BTB domain containing 2	RHOBTB2	0.0060342	5.62
226459_at	phosphoinositide-3-kinase adaptor protein 1	PIK3AP1	0.0090169	5.61
204112_s_at	histamine N-methyltransferase	HNMT	0.003931	5.61
205758_at	CD8a molecule	CD8A	0.0217852	5.6
225242_s_at	coiled-coil domain containing 80	CCDC80	0.0081459	5.59
203305_at	coagulation factor XIII, A1 polypeptide	F13A1	0.0036153	5.58
209696_at	fructose-1,6-bisphosphatase 1	FBP1	0.0278582	5.56
207510_at	bradykinin receptor B1	BDKRB1	0.0036243	5.54
203381_s_at	apolipoprotein E	APOE	0.014175	5.48
210982_s_at	major histocompatibility complex, class II, DR alpha	HLA-DRA	0.0064405	5.46
205419_at	G protein-coupled receptor 183	GPR183	0.0034056	5.45
221601_s_at	Fas apoptotic inhibitory molecule 3	FAIM3	0.0005194	5.45
201859_at	serglycin	SRGN	0.0023646	5.44
210992_x_at	Fc fragment of IgG, low affinity IIc, receptor for (CD32) (gene/pseudogene)	FCGR2C	0.003236	5.42
215151_at	dedicator of cytokinesis 10	DOCK10	0.0046703	5.42
220532_s_at	transmembrane protein 176B	TMEM176B	0.0006237	5.37
231867_at	teneurin transmembrane protein 2	TENM2	0.0255234	5.37
214054_at	docking protein 2, 56kDa	DOK2	0.0030332	5.35
221698_s_at	C-type lectin domain family 7, member A	CLEC7A	0.0027597	5.35
1557797_a_at	---	---	0.0205423	5.34
219505_at	cat eye syndrome chromosome region, candidate 1	CECR1	0.0118264	5.31
221078_s_at	coiled-coil domain containing 88A	CCDC88A	0.0110002	5.31
213553_x_at	apolipoprotein C-I	APOC1	0.0089807	5.3
210004_at	oxidized low density lipoprotein (lectin-like) receptor 1	OLR1	0.000228	5.27
209264_s_at	tetraspanin 4	TSPAN4	0.0015849	5.25
1553043_a_at	CD300 molecule-like family member f	CD300LF	0.0162356	5.25
209728_at	major histocompatibility complex, class II, DR beta 4	HLA-DRB4	0.0008767	5.2
212999_x_at	major histocompatibility complex, class II, DQ beta 1 /// HLA class II histocompatibility antigen, DQ beta 1 chain-like	HLA-DQB1 /// LOC101060835	0.0041043	5.2
242934_at	---	---	0.0014313	5.18
204438_at	mannose receptor, C type 1	MRC1	0.0024531	5.11
219574_at	membrane-associated ring finger (C3HC4) 1, E3 ubiquitin protein ligase	1-Mar	0.0135639	5.1
227190_at	transmembrane protein 37	TMEM37	0.0008965	5.09
200743_s_at	tripeptidyl peptidase I	TPP1	0.0017317	5.06
204774_at	ecotropic viral integration site 2A	EVI2A	0.0063807	5.06
244407_at	cytochrome P450, family 39, subfamily A, polypeptide 1	CYP39A1	0.0314151	5.05
204912_at	interleukin 10 receptor, alpha	IL10RA	0.0035579	5.02
242388_x_at	T-cell activation RhoGTPase activating protein	TAGAP	0.0027011	5.01
208894_at	major histocompatibility complex, class II, DR alpha	HLA-DRA	0.0045656	5.01
206545_at	CD28 molecule	CD28	0.0051736	5
240788_at	---	---	0.0372582	5
205159_at	colony stimulating factor 2 receptor, beta, low-affinity (granulocyte-macrophage)	CSF2RB	0.0362042	4.99
210448_s_at	purinergic receptor P2X, ligand-gated ion channel, 5	P2RX5	0.0090656	4.98
230170_at	oncostatin M	OSM	0.0117414	4.97
217388_s_at	kynureninase	KYNU	0.0433331	4.96
210757_x_at	Dab, mitogen-responsive phosphoprotein, homolog 2 (Drosophila)	DAB2	0.0017005	4.96
223343_at	membrane-spanning 4-domains, subfamily A, member 7	MS4A7	0.0241775	4.95
221019_s_at	collectin sub-family member 12	COLEC12	0.001018	4.95
203290_at	major histocompatibility complex, class II, DQ alpha 1	HLA-DQA1	0.0066838	4.94
204430_s_at	solute carrier family 2 (facilitated glucose/fructose transporter), member 5	SLC2A5	0.0006251	4.93
206666_at	granzyme K (granzyme 3; tryptase II)	GZMK	0.0053762	4.88
203104_at	colony stimulating factor 1 receptor	CSF1R	0.0022022	4.84
204058_at	malic enzyme 1, NADP(+)-dependent, cytosolic	ME1	0.0127266	4.83
227059_at	glypican 6	GPC6	0.0223595	4.83
205099_s_at	chemokine (C-C motif) receptor 1	CCR1	0.0171577	4.82
200866_s_at	prosaposin	PSAP	0.0030324	4.81
202388_at	regulator of G-protein signaling 2, 24kDa	RGS2	0.0380861	4.8
207857_at	leukocyte immunoglobulin-like receptor, subfamily A (with TM domain), member 2	LILRA2	0.0358322	4.79
211656_x_at	major histocompatibility complex, class II, DQ beta 1 /// HLA class II histocompatibility antigen, DQ beta 1 chain-like	HLA-DQB1 /// LOC101060835	0.0001263	4.79
204338_s_at	regulator of G-protein signaling 4	RGS4	0.0081562	4.78
208438_s_at	Gardner-Rasheed feline sarcoma viral (v-fgr) oncogene homolog	FGR	0.0362076	4.78
205147_x_at	neutrophil cytosolic factor 4, 40kDa	NCF4	0.0042356	4.76
216834_at	regulator of G-protein signaling 1	RGS1	0.0327731	4.73
117_at	heat shock 70kDa protein 6 (HSP70B')	HSPA6	0.0022195	4.73
206662_at	glutaredoxin (thioltransferase)	GLRX	0.0049704	4.73
211135_x_at	leukocyte immunoglobulin-like receptor, subfamily A (with TM domain), member 6 /// leukocyte immunoglobulin-like receptor, subfamily B (with TM and ITIM domains), member 3	LILRA6 /// LILRB3	0.006301	4.72
210784_x_at	leukocyte immunoglobulin-like receptor, subfamily A (with TM domain), member 6 /// leukocyte immunoglobulin-like receptor, subfamily B (with TM and ITIM domains), member 3	LILRA6 /// LILRB3	0.0179276	4.72
203037_s_at	metastasis suppressor 1	MTSS1	0.0092537	4.7
219358_s_at	ArfGAP with dual PH domains 2	ADAP2	0.0193405	4.68
242525_at	solute carrier family 2 (facilitated glucose/fructose transporter), member 5	SLC2A5	0.0048974	4.67
222908_at	piezo-type mechanosensitive ion channel component 2	PIEZO2	0.0221492	4.67
219279_at	dedicator of cytokinesis 10	DOCK10	0.0005543	4.67
212588_at	protein tyrosine phosphatase, receptor type, C	PTPRC	0.0018245	4.66
229635_at	uncharacterized LOC100505702	LOC100505702	0.0095324	4.66
208018_s_at	hemopoietic cell kinase	HCK	0.0251253	4.65
224451_x_at	Rho GTPase activating protein 9	ARHGAP9	0.0048844	4.65
211824_x_at	NLR family, pyrin domain containing 1	NLRP1	0.0067977	4.63
238356_at	dedicator of cytokinesis 11	DOCK11	0.0015873	4.61
226658_at	podoplanin	PDPN	0.0064596	4.6
221724_s_at	C-type lectin domain family 4, member A	CLEC4A	0.0018796	4.56
221666_s_at	PYD and CARD domain containing	PYCARD	0.0074173	4.55
211796_s_at	T cell receptor beta constant 1	TRBC1	0.0065582	4.53
211654_x_at	major histocompatibility complex, class II, DQ beta 1	HLA-DQB1	0.0018609	4.53
207238_s_at	protein tyrosine phosphatase, receptor type, C	PTPRC	0.0078403	4.52
201288_at	Rho GDP dissociation inhibitor (GDI) beta	ARHGDIB	0.000241	4.49
203418_at	cyclin A2	CCNA2	0.0011399	4.46
201137_s_at	major histocompatibility complex, class II, DP beta 1	HLA-DPB1	0.001024	4.44
204073_s_at	myelin regulatory factor	MYRF	0.0147688	4.43
203665_at	heme oxygenase (decycling) 1	HMOX1	0.0009332	4.41
1555812_a_at	Rho GDP dissociation inhibitor (GDI) beta	ARHGDIB	0.0001524	4.41
1559263_s_at	zinc finger CCCH-type containing 12D	ZC3H12D	0.0002958	4.39
228918_at	---	---	0.0014378	4.36
39402_at	interleukin 1, beta	IL1B	0.015563	4.34
227645_at	phosphoinositide-3-kinase, regulatory subunit 5	PIK3R5	0.0220072	4.33
1553171_x_at	leucine rich repeat neuronal 4	LRRN4	0.0312156	4.33
216336_x_at	metallothionein 1 pseudogene 3	MT1P3	0.005151	4.32
1558299_at	---	---	0.0020996	4.32
211892_s_at	prostaglandin I2 (prostacyclin) synthase	PTGIS	0.0425376	4.3
211732_x_at	histamine N-methyltransferase	HNMT	0.0019516	4.28
229686_at	purinergic receptor P2Y, G-protein coupled, 8	P2RY8	0.0001213	4.27
211372_s_at	interleukin 1 receptor, type II	IL1R2	0.0026435	4.27
228546_at	dipeptidyl-peptidase 6	DPP6	0.0101441	4.27
205067_at	interleukin 1, beta	IL1B	0.0061996	4.26
227711_at	gametocyte specific factor 1	GTSF1	0.0008114	4.24
212884_x_at	apolipoprotein E	APOE	0.0374933	4.22
218729_at	latexin	LXN	0.0378603	4.2
206129_s_at	arylsulfatase B	ARSB	0.0048952	4.2
226641_at	ankyrin repeat domain 44	ANKRD44	0.0030532	4.2
235102_x_at	small nucleolar RNA, C/D box 3A /// small nucleolar RNA, C/D box 3B-1 /// small nucleolar RNA, C/D box 3B-2 /// small nucleolar RNA, C/D box 3C /// small nucleolar RNA, C/D box 3D	SNORD3A /// SNORD3B-1 /// SNORD3B-2 /// SNORD3C /// SNORD3D	0.0095194	4.19
211990_at	major histocompatibility complex, class II, DP alpha 1	HLA-DPA1	0.0013767	4.19
201278_at	Dab, mitogen-responsive phosphoprotein, homolog 2 (Drosophila)	DAB2	0.0031106	4.18
235629_at	---	---	0.0199588	4.17
218831_s_at	Fc fragment of IgG, receptor, transporter, alpha	FCGRT	0.0160925	4.16
244087_at	---	---	0.0212225	4.16
213869_x_at	Thy-1 cell surface antigen	THY1	0.0354464	4.15
202897_at	signal-regulatory protein alpha	SIRPA	0.0019729	4.15
201487_at	cathepsin C	CTSC	0.0043461	4.15
204563_at	selectin L	SELL	0.0113816	4.14
214349_at	---	---	0.017772	4.14
1554624_a_at	signal-regulatory protein beta-1 isoform 3-like /// signal-regulatory protein beta-1-like /// signal-regulatory protein beta 1	LOC100653194 /// LOC100653231 /// SIRPB1	0.0280895	4.13
231182_at	WAS/WASL interacting protein family, member 1	WIPF1	0.005501	4.12
204385_at	kynureninase	KYNU	0.037948	4.12
210042_s_at	cathepsin Z	CTSZ	0.004267	4.12
201981_at	pregnancy-associated plasma protein A, pappalysin 1	PAPPA	0.0003289	4.11
1554266_at	---	---	0.0126141	4.1
213418_at	heat shock 70kDa protein 6 (HSP70B')	HSPA6	0.0056735	4.06
243221_at	family with sequence similarity 20, member A	FAM20A	0.0008874	4.06
219561_at	coatomer protein complex, subunit zeta 2	COPZ2	0.0043547	4.06
204923_at	SAM and SH3 domain containing 3	SASH3	0.0048642	4.05
242946_at	CD53 molecule	CD53	0.0050266	4.05
229543_at	NULL /// NULL	OTTHUMG00000159342 /// RP1-93H18.6	0.0088224	4.04
203060_s_at	3'-phosphoadenosine 5'-phosphosulfate synthase 2	PAPSS2	0.011814	4.03
1552542_s_at	T-cell activation RhoGTPase activating protein	TAGAP	0.0413667	4.02
225647_s_at	cathepsin C	CTSC	0.0159414	4.02
204638_at	acid phosphatase 5, tartrate resistant	ACP5	0.0015846	4.02
38964_r_at	Wiskott-Aldrich syndrome	WAS	0.0044664	4
207275_s_at	acyl-CoA synthetase long-chain family member 1	ACSL1	0.0148464	4
241250_at	---	---	0.0239475	4
206710_s_at	erythrocyte membrane protein band 4.1-like 3	EPB41L3	0.0120286	3.99
219759_at	endoplasmic reticulum aminopeptidase 2	ERAP2	0.031817	3.97
212820_at	Dmx-like 2	DMXL2	0.0005331	3.96
205685_at	CD86 molecule	CD86	0.0273644	3.96
202497_x_at	solute carrier family 2 (facilitated glucose transporter), member 3	SLC2A3	0.0085796	3.95
202345_s_at	fatty acid binding protein 5 (psoriasis-associated) /// fatty acid-binding protein, epidermal-like	FABP5 /// LOC101060453	0.0169566	3.95
1554503_a_at	osteoclast associated, immunoglobulin-like receptor	OSCAR	0.0029209	3.94
235572_at	SPC24, NDC80 kinetochore complex component	SPC24	0.0130453	3.92
206060_s_at	protein tyrosine phosphatase, non-receptor type 22 (lymphoid)	PTPN22	0.0242166	3.89
219371_s_at	Kruppel-like factor 2 (lung)	KLF2	0.0214457	3.86
1553706_at	HtrA serine peptidase 4	HTRA4	0.0033539	3.86
213831_at	major histocompatibility complex, class II, DQ alpha 1 /// HLA class II histocompatibility antigen, DQ alpha 1 chain-like	HLA-DQA1 /// LOC100509457	0.045227	3.86
1405_i_at	chemokine (C-C motif) ligand 5	CCL5	0.0042876	3.86
219344_at	solute carrier family 29 (nucleoside transporters), member 3	SLC29A3	0.0032703	3.85
211828_s_at	TRAF2 and NCK interacting kinase	TNIK	0.0005462	3.84
213638_at	phosphatase and actin regulator 1	PHACTR1	0.0006406	3.84
205488_at	granzyme A (granzyme 1, cytotoxic T-lymphocyte-associated serine esterase 3)	GZMA	0.0055719	3.84
210140_at	cystatin F (leukocystatin)	CST7	0.014397	3.84
227178_at	CUGBP, Elav-like family member 2	CELF2	0.0030003	3.81
229221_at	CD44 molecule (Indian blood group)	CD44	0.0287563	3.81
241041_at	---	---	0.0378878	3.81
205071_x_at	X-ray repair complementing defective repair in Chinese hamster cells 4	XRCC4	0.0024594	3.8
203058_s_at	3'-phosphoadenosine 5'-phosphosulfate synthase 2	PAPSS2	0.0164979	3.8
201280_s_at	Dab, mitogen-responsive phosphoprotein, homolog 2 (Drosophila)	DAB2	0.0040628	3.79
213948_x_at	cell adhesion molecule 3	CADM3	0.0289664	3.79
201963_at	acyl-CoA synthetase long-chain family member 1	ACSL1	0.000676	3.78
229390_at	family with sequence similarity 26, member F	FAM26F	0.006416	3.77
209606_at	cytohesin 1 interacting protein	CYTIP	0.005506	3.77
232197_x_at	arylsulfatase B	ARSB	0.0469174	3.77
208850_s_at	Thy-1 cell surface antigen	THY1	0.043943	3.76
208851_s_at	Thy-1 cell surface antigen	THY1	0.0451596	3.76
224942_at	pregnancy-associated plasma protein A, pappalysin 1	PAPPA	0.0033426	3.76
213247_at	sushi, von Willebrand factor type A, EGF and pentraxin domain containing 1	SVEP1	0.01208	3.75
205442_at	microfibrillar-associated protein 3-like	MFAP3L	0.0194496	3.75
228984_at	carnosine synthase 1	CARNS1	0.0064706	3.75
213240_s_at	keratin 4	KRT4	0.0108239	3.74
209670_at	T cell receptor alpha constant	TRAC	0.0068268	3.72
215193_x_at	major histocompatibility complex, class II, DR beta 1 /// major histocompatibility complex, class II, DR beta 3 /// major histocompatibility complex, class II, DR beta 4 /// HLA class II histocompatibility antigen, DRB1-7 beta chain-like /// HLA class II histocompatibility antigen, DRB1-7 beta chain-like	HLA-DRB1 /// HLA-DRB3 /// HLA-DRB4 /// LOC100507709 /// LOC100507714	0.0044997	3.72
210915_x_at	T cell receptor beta constant 1	TRBC1	0.0028328	3.71
227761_at	myosin VA (heavy chain 12, myoxin)	MYO5A	0.0221544	3.71
213539_at	CD3d molecule, delta (CD3-TCR complex)	CD3D	0.0031417	3.71
219079_at	cytochrome b5 reductase 4	CYB5R4	0.0041833	3.7
204670_x_at	major histocompatibility complex, class II, DR beta 1 /// major histocompatibility complex, class II, DR beta 4 /// HLA class II histocompatibility antigen, DRB1-7 beta chain-like /// HLA class II histocompatibility antigen, DRB1-7 beta chain-like	HLA-DRB1 /// HLA-DRB4 /// LOC100507709 /// LOC100507714	0.0049439	3.69
210305_at	phosphodiesterase 4D interacting protein	PDE4DIP	0.0402102	3.68
244598_at	lymphocyte cytosolic protein 2 (SH2 domain containing leukocyte protein of 76kDa)	LCP2	0.0089975	3.68
224846_at	SH3KBP1 binding protein 1	SHKBP1	0.0126614	3.67
206581_at	basonuclin 1	BNC1	0.0476191	3.67
204359_at	fibronectin leucine rich transmembrane protein 2 /// uncharacterized LOC100506718	FLRT2 /// LOC100506718	0.0086164	3.66
204103_at	chemokine (C-C motif) ligand 4	CCL4	0.0470628	3.66
230024_at	alanyl-tRNA synthetase 2, mitochondrial	AARS2	0.0088283	3.66
242939_at	transcription factor Dp-1	TFDP1	0.0155023	3.65
206032_at	desmocollin 3	DSC3	0.0061892	3.65
230264_s_at	adaptor-related protein complex 1, sigma 2 subunit	AP1S2	0.0192652	3.65
202988_s_at	regulator of G-protein signaling 1	RGS1	0.0477782	3.64
203932_at	major histocompatibility complex, class II, DM beta	HLA-DMB	0.0069232	3.64
203139_at	death-associated protein kinase 1	DAPK1	0.0012895	3.64
217606_at	NULL /// NULL	AC009303.2 /// OTTHUMG00000058520	0.0008079	3.64
217143_s_at	T cell receptor delta constant /// NULL	TRDC /// TRDC	0.0123435	3.63
218345_at	transmembrane protein 176A	TMEM176A	0.0057705	3.63
205039_s_at	IKAROS family zinc finger 1 (Ikaros)	IKZF1	0.0019941	3.63
212873_at	histocompatibility (minor) HA-1	HMHA1	0.0385302	3.63
239647_at	carbohydrate (chondroitin 4) sulfotransferase 13	CHST13	0.0011308	3.63
204326_x_at	metallothionein 1X	MT1X	0.0204626	3.62
212390_at	myomegalin-like /// myomegalin-like /// myomegalin-like /// uncharacterized LOC101060344 /// myomegalin-like /// myomegalin-like /// myomegalin-like /// myomegalin-like /// phosphodiesterase 4D interacting protein	LOC100996724 /// LOC100996761 /// LOC101060291 /// LOC101060344 /// LOC101060353 /// LOC101060463 /// LOC101060582 /// LOC728802 /// PDE4DIP	0.0063706	3.62
237496_at	---	---	0.0241009	3.62
243066_at	N-acetylneuraminate pyruvate lyase (dihydrodipicolinate synthase)	NPL	0.0163388	3.61
242605_at	decorin	DCN	0.0057705	3.61
212658_at	lipoma HMGIC fusion partner-like 2	LHFPL2	0.0137016	3.58
203402_at	potassium voltage-gated channel, shaker-related subfamily, beta member 2	KCNAB2	0.0015303	3.58
1558882_at	HIV-1 Tat specific factor 1 pseudogene 2	HTATSF1P2	0.0051171	3.57
224583_at	coactosin-like 1 (Dictyostelium)	COTL1	0.0090833	3.57
218755_at	kinesin family member 20A	KIF20A	0.0099264	3.56
219874_at	solute carrier family 12 (potassium/chloride transporters), member 8	SLC12A8	0.0413812	3.55
211067_s_at	growth arrest-specific 7	GAS7	0.0133263	3.55
202157_s_at	CUGBP, Elav-like family member 2	CELF2	0.0022409	3.55
205715_at	bone marrow stromal cell antigen 1	BST1	0.0157474	3.55
203649_s_at	phospholipase A2, group IIA (platelets, synovial fluid)	PLA2G2A	0.0102871	3.53
206461_x_at	metallothionein 1H	MT1H	0.0037377	3.53
233555_s_at	sulfatase 2	SULF2	0.0389533	3.52
1553856_s_at	purinergic receptor P2Y, G-protein coupled, 10	P2RY10	0.0059055	3.52
215513_at	hydatidiform mole associated and imprinted (non-protein coding)	HYMAI	0.0225308	3.52
229383_at	membrane-associated ring finger (C3HC4) 1, E3 ubiquitin protein ligase	1-Mar	0.0268199	3.52
219183_s_at	cytohesin 4	CYTH4	0.00876	3.51
233510_s_at	parvin, gamma	PARVG	0.001797	3.5
202191_s_at	growth arrest-specific 7	GAS7	0.0223632	3.49
210031_at	CD247 molecule	CD247	0.0064119	3.49
202947_s_at	glycophorin C (Gerbich blood group)	GYPC	0.0051042	3.47
237212_at	---	---	0.016458	3.47
244497_at	chromosome 16 open reading frame 98	C16orf98	0.0411839	3.45
227911_at	Rho GTPase activating protein 28	ARHGAP28	0.0082151	3.45
202767_at	acid phosphatase 2, lysosomal	ACP2	0.0084787	3.45
1554341_a_at	helicase, POLQ-like	HELQ	0.0217482	3.44
229391_s_at	family with sequence similarity 26, member F	FAM26F	0.0014627	3.43
222218_s_at	paired immunoglobin-like type 2 receptor alpha	PILRA	0.0383907	3.42
230174_at	lysophospholipase-like 1	LYPLAL1	0.0400259	3.42
204879_at	podoplanin	PDPN	0.0207946	3.41
1558890_at	uncharacterized LOC100507054	LOC100507054	0.0095921	3.41
200838_at	cathepsin B	CTSB	0.0064022	3.41
238935_at	ribosomal protein S27-like	RPS27L	0.0092517	3.4
240440_at	N-acetylneuraminate pyruvate lyase (dihydrodipicolinate synthase)	NPL	0.0339074	3.4
1555759_a_at	chemokine (C-C motif) ligand 5	CCL5	0.0082475	3.4
222191_s_at	xylosylprotein beta 1,4-galactosyltransferase, polypeptide 7	B4GALT7	0.0072574	3.4
226891_at	xyloside xylosyltransferase 1	XXYLT1	0.0184595	3.39
219788_at	paired immunoglobin-like type 2 receptor alpha	PILRA	0.0240119	3.39
220034_at	interleukin-1 receptor-associated kinase 3	IRAK3	0.0009298	3.39
209312_x_at	major histocompatibility complex, class II, DR beta 1 /// major histocompatibility complex, class II, DR beta 4 /// major histocompatibility complex, class II, DR beta 5 /// HLA class II histocompatibility antigen, DRB1-7 beta chain-like /// HLA class II histocompatibility antigen, DRB1-7 beta chain-like	HLA-DRB1 /// HLA-DRB4 /// HLA-DRB5 /// LOC100507709 /// LOC100507714	0.0082081	3.39
224840_at	FK506 binding protein 5	FKBP5	0.0091616	3.39
1554704_at	ATPase, aminophospholipid transporter, class I, type 8B, member 3	ATP8B3	0.0457675	3.39
238546_at	solute carrier family 8 (sodium/calcium exchanger), member 1	SLC8A1	0.0206724	3.38
244578_at	lymphocyte cytosolic protein 2 (SH2 domain containing leukocyte protein of 76kDa)	LCP2	0.0295352	3.38
202838_at	fucosidase, alpha-L- 1, tissue	FUCA1	0.0207851	3.38
213193_x_at	T cell receptor beta constant 1	TRBC1	0.0013332	3.37
204362_at	src kinase associated phosphoprotein 2	SKAP2	0.0007678	3.37
202742_s_at	protein kinase, cAMP-dependent, catalytic, beta	PRKACB	0.0253053	3.37
205997_at	ADAM metallopeptidase domain 28	ADAM28	0.0426488	3.37
209879_at	selectin P ligand	SELPLG	0.009166	3.36
230266_at	RAB7B, member RAS oncogene family	RAB7B	0.0076375	3.36
209708_at	monooxygenase, DBH-like 1	MOXD1	0.0222237	3.36
209555_s_at	CD36 molecule (thrombospondin receptor)	CD36	0.0278969	3.36
202741_at	protein kinase, cAMP-dependent, catalytic, beta	PRKACB	0.0077548	3.35
225173_at	Rho GTPase activating protein 18	ARHGAP18	0.0014052	3.35
203300_x_at	adaptor-related protein complex 1, sigma 2 subunit	AP1S2	0.0192728	3.35
209709_s_at	hyaluronan-mediated motility receptor (RHAMM)	HMMR	0.0034586	3.34
205114_s_at	chemokine (C-C motif) ligand 3 /// chemokine (C-C motif) ligand 3-like 1 /// chemokine (C-C motif) ligand 3-like 3 /// c-C motif chemokine 3-like	CCL3 /// CCL3L1 /// CCL3L3 /// LOC101060267	0.0429893	3.34
228497_at	solute carrier family 22, member 15	SLC22A15	0.0013353	3.33
217362_x_at	major histocompatibility complex, class II, DR beta 6 (pseudogene) /// HLA class II histocompatibility antigen, DR beta 3 chain-like	HLA-DRB6 /// LOC100996809	0.0012929	3.32
202192_s_at	growth arrest-specific 7	GAS7	0.0119404	3.32
200622_x_at	calmodulin 1 (phosphorylase kinase, delta) /// calmodulin 2 (phosphorylase kinase, delta) /// calmodulin 3 (phosphorylase kinase, delta)	CALM1 /// CALM2 /// CALM3	0.00812	3.32
226646_at	Kruppel-like factor 2 (lung)	KLF2	0.0008232	3.31
223767_at	G protein-coupled receptor 84	GPR84	0.0041484	3.31
218976_at	DnaJ (Hsp40) homolog, subfamily C, member 12	DNAJC12	0.0426001	3.31
1555689_at	CD80 molecule	CD80	0.0129346	3.31
217226_s_at	sideroflexin 3	SFXN3	0.0043764	3.29
227522_at	carboxymethylenebutenolidase homolog (Pseudomonas)	CMBL	0.0486877	3.29
209714_s_at	cyclin-dependent kinase inhibitor 3	CDKN3	0.0013934	3.29
1555419_a_at	N-acylsphingosine amidohydrolase (acid ceramidase) 1	ASAH1	0.0035547	3.29
1555539_at	serine dehydratase	SDS	0.0108169	3.28
1554018_at	glycoprotein (transmembrane) nmb	GPNMB	0.0201124	3.28
215891_s_at	GM2 ganglioside activator	GM2A	0.0203337	3.28
219895_at	transmembrane protein 255A	TMEM255A	0.0098686	3.27
203650_at	protein C receptor, endothelial	PROCR	0.0079064	3.27
214457_at	homeobox A2	HOXA2	0.0438684	3.27
225646_at	cathepsin C	CTSC	0.0104922	3.27
224909_s_at	phosphatidylinositol-3,4,5-trisphosphate-dependent Rac exchange factor 1	PREX1	0.0035545	3.26
213036_x_at	ATPase, Ca++ transporting, ubiquitous	ATP2A3	0.0236481	3.26
216899_s_at	src kinase associated phosphoprotein 2	SKAP2	0.0022901	3.25
209122_at	uncharacterized LOC100509484 /// perilipin 2	LOC100509484 /// PLIN2	0.0457191	3.25
205046_at	centromere protein E, 312kDa	CENPE	0.0056007	3.24
205798_at	interleukin 7 receptor	IL7R	0.0153982	3.23
224819_at	transcription elongation factor A (SII)-like 8	TCEAL8	0.0229848	3.22
226436_at	Ras association (RalGDS/AF-6) domain family member 4	RASSF4	0.0150515	3.22
233002_at	protein phosphatase 4, regulatory subunit 4	PPP4R4	0.0460266	3.22
202481_at	dehydrogenase/reductase (SDR family) member 3	DHRS3	0.0048882	3.22
235545_at	DEP domain containing 1	DEPDC1	0.0100296	3.22
200766_at	cathepsin D	CTSD	0.004475	3.22
221044_s_at	tripartite motif containing 34 /// TRIM6-TRIM34 readthrough	TRIM34 /// TRIM6-TRIM34	0.0042823	3.21
1554690_a_at	transforming, acidic coiled-coil containing protein 1	TACC1	0.0302545	3.21
225897_at	myristoylated alanine-rich protein kinase C substrate	MARCKS	0.0015533	3.21
217473_x_at	solute carrier family 11 (proton-coupled divalent metal ion transporters), member 1	SLC11A1	0.0404927	3.2
217165_x_at	metallothionein 1F	MT1F	0.0169082	3.19
203799_at	CD302 molecule /// LY75-CD302 readthrough	CD302 /// LY75-CD302	0.0126216	3.19
202156_s_at	CUGBP, Elav-like family member 2	CELF2	0.0009821	3.18
204745_x_at	metallothionein 1G	MT1G	0.0087623	3.17
241894_at	vitelline membrane outer layer 1 homolog (chicken)	VMO1	0.0140007	3.16
215185_at	long intergenic non-protein coding RNA 963	LINC00963	0.0016598	3.16
238063_at	transmembrane protein 154	TMEM154	0.0077903	3.15
206341_at	interleukin 2 receptor, alpha	IL2RA	0.0235466	3.15
219697_at	heparan sulfate (glucosamine) 3-O-sulfotransferase 2	HS3ST2	0.030905	3.15
202087_s_at	cathepsin L1	CTSL1	0.0415042	3.15
229389_at	autophagy related 16-like 2 (S. cerevisiae)	ATG16L2	0.0077839	3.15
240118_at	---	---	0.046647	3.15
203167_at	TIMP metallopeptidase inhibitor 2	TIMP2	0.0133647	3.13
201389_at	integrin, alpha 5 (fibronectin receptor, alpha polypeptide)	ITGA5	0.0143613	3.13
1557915_s_at	glutathione S-transferase omega 1	GSTO1	0.0082961	3.13
219256_s_at	SH3 domain and tetratricopeptide repeats 1	SH3TC1	0.0022766	3.11
217865_at	ring finger protein 130	RNF130	0.007864	3.11
204204_at	solute carrier family 31 (copper transporters), member 2	SLC31A2	0.0090179	3.1
234306_s_at	SLAM family member 7	SLAMF7	0.0231967	3.1
60471_at	Ras and Rab interactor 3	RIN3	0.0012328	3.1
225283_at	arrestin domain containing 4	ARRDC4	0.0095144	3.1
209263_x_at	tetraspanin 4	TSPAN4	0.0048955	3.09
220974_x_at	sideroflexin 3	SFXN3	0.0070181	3.09
218109_s_at	major facilitator superfamily domain containing 1	MFSD1	0.0010208	3.08
201470_at	glutathione S-transferase omega 1	GSTO1	0.0103446	3.08
224374_s_at	elastin microfibril interfacer 2	EMILIN2	0.0370749	3.07
1559975_at	B-cell translocation gene 1, anti-proliferative	BTG1	0.031019	3.07
201944_at	hexosaminidase B (beta polypeptide)	HEXB	0.0048194	3.06
202295_s_at	cathepsin H	CTSH	0.0086509	3.06
227928_at	PARP1 binding protein	PARPBP	0.0314282	3.05
228501_at	UDP-N-acetyl-alpha-D-galactosamine:polypeptide N-acetylgalactosaminyltransferase 15	GALNT15	0.0250386	3.05
210873_x_at	apolipoprotein B mRNA editing enzyme, catalytic polypeptide-like 3A /// APOBEC3A and APOBEC3B deletion hybrid	APOBEC3A /// APOBEC3A_B	0.0470567	3.05
202499_s_at	solute carrier family 2 (facilitated glucose transporter), member 3	SLC2A3	0.0078038	3.04
205269_at	lymphocyte cytosolic protein 2 (SH2 domain containing leukocyte protein of 76kDa)	LCP2	0.0066075	3.03
234050_at	T-cell activation RhoGTPase activating protein	TAGAP	0.0117508	3.02
211071_s_at	myeloid/lymphoid or mixed-lineage leukemia (trithorax homolog, Drosophila); translocated to, 11	MLLT11	0.015864	3.02
223909_s_at	histone deacetylase 8	HDAC8	0.0050544	3.02
220753_s_at	crystallin, lambda 1	CRYL1	0.0304318	3.01
204655_at	chemokine (C-C motif) ligand 5	CCL5	0.004708	3.01
214366_s_at	arachidonate 5-lipoxygenase	ALOX5	0.0448885	3.01
203045_at	ninjurin 1	NINJ1	0.0466025	3
217989_at	hydroxysteroid (17-beta) dehydrogenase 11	HSD17B11	0.0029862	3
1567628_at	CD74 molecule, major histocompatibility complex, class II invariant chain	CD74	0.0081737	3
213385_at	chimerin 2	CHN2	0.034017	2.99
235197_s_at	osteopetrosis associated transmembrane protein 1	OSTM1	0.0074553	2.98
1568849_at	long intergenic non-protein coding RNA 165	LINC00165	0.0171663	2.98
213119_at	solute carrier family 36 (proton/amino acid symporter), member 1	SLC36A1	0.0220127	2.97
1553785_at	RasGEF domain family, member 1B	RASGEF1B	0.018294	2.97
216044_x_at	family with sequence similarity 69, member A	FAM69A	0.0107893	2.97
221059_s_at	coactosin-like 1 (Dictyostelium)	COTL1	0.0171465	2.97
224458_at	transmembrane protein 246	TMEM246	0.0040075	2.96
1559942_at	MyoD family inhibitor domain containing	MDFIC	0.0117427	2.96
228253_at	lysyl oxidase-like 3	LOXL3	0.0047797	2.96
205206_at	Kallmann syndrome 1 sequence	KAL1	0.0217953	2.96
216041_x_at	granulin	GRN	0.00497	2.96
202664_at	WAS/WASL interacting protein family, member 1	WIPF1	0.0032353	2.95
241331_at	src kinase associated phosphoprotein 2	SKAP2	0.0128892	2.95
213241_at	plexin C1	PLXNC1	0.0032571	2.95
219295_s_at	procollagen C-endopeptidase enhancer 2	PCOLCE2	0.0043246	2.95
235903_at	ankyrin repeat and sterile alpha motif domain containing 6	ANKS6	0.0360216	2.95
202855_s_at	solute carrier family 16, member 3 (monocarboxylic acid transporter 4)	SLC16A3	0.0018879	2.94
217478_s_at	major histocompatibility complex, class II, DM alpha	HLA-DMA	0.037214	2.94
203764_at	discs, large (Drosophila) homolog-associated protein 5	DLGAP5	0.006398	2.94
219385_at	SLAM family member 8	SLAMF8	0.0243293	2.93
219104_at	ring finger protein 141	RNF141	0.0170739	2.93
224856_at	FK506 binding protein 5	FKBP5	0.0149521	2.93
223553_s_at	docking protein 3	DOK3	0.0383367	2.93
231175_at	BEN domain containing 6	BEND6	0.0421433	2.93
214876_s_at	tubulin, gamma complex associated protein 5	TUBGCP5	0.0150623	2.92
226878_at	major histocompatibility complex, class II, DO alpha	HLA-DOA	0.0028601	2.92
226568_at	family with sequence similarity 102, member B	FAM102B	0.0232722	2.92
219892_at	transmembrane 6 superfamily member 1	TM6SF1	0.0065041	2.91
1553165_at	synergin, gamma	SYNRG	0.0257433	2.91
210112_at	Hermansky-Pudlak syndrome 1	HPS1	0.0486814	2.91
202391_at	brain abundant, membrane attached signal protein 1	BASP1	0.0104458	2.91
226311_at	ADAM metallopeptidase with thrombospondin type 1 motif, 2	ADAMTS2	0.0393138	2.91
200953_s_at	cyclin D2	CCND2	0.0159413	2.9
203085_s_at	transforming growth factor, beta 1	TGFB1	0.0475972	2.89
222717_at	serum deprivation response	SDPR	0.021168	2.89
239253_at	---	---	0.0281563	2.89
220915_s_at	putative uncharacterized protein FLJ11871-like	LOC100996341	0.0308476	2.88
211047_x_at	adaptor-related protein complex 2, sigma 1 subunit	AP2S1	0.0085626	2.87
205891_at	adenosine A2b receptor	ADORA2B	0.0325584	2.87
243819_at	---	---	0.0031419	2.87
205498_at	growth hormone receptor	GHR	0.0184016	2.86
212041_at	ATPase, H+ transporting, lysosomal 38kDa, V0 subunit d1	ATP6V0D1	0.0136866	2.86
242904_x_at	---	---	0.0104581	2.86
200742_s_at	tripeptidyl peptidase I	TPP1	0.0434951	2.85
227211_at	PHD finger protein 19	PHF19	0.0275915	2.85
218569_s_at	kelch repeat and BTB (POZ) domain containing 4	KBTBD4	0.0028826	2.85
244859_at	---	---	0.0044725	2.85
221269_s_at	SH3 domain binding glutamic acid-rich protein like 3	SH3BGRL3	0.0288845	2.84
205090_s_at	N-acetylglucosamine-1-phosphodiester alpha-N-acetylglucosaminidase	NAGPA	0.0104993	2.84
212737_at	GM2 ganglioside activator	GM2A	0.0039732	2.84
238127_at	GAS6 antisense RNA 1	GAS6-AS1	0.0205041	2.84
204646_at	dihydropyrimidine dehydrogenase	DPYD	0.0259934	2.84
243366_s_at	---	---	0.0011199	2.84
217763_s_at	RAB31, member RAS oncogene family	RAB31	0.0234054	2.83
219014_at	placenta-specific 8	PLAC8	0.0282907	2.83
228229_at	zinc finger protein 526	ZNF526	0.0395095	2.82
204137_at	G protein-coupled receptor 137B	GPR137B	0.0132508	2.82
207002_s_at	pleiomorphic adenoma gene-like 1	PLAGL1	0.0248898	2.81
220315_at	poly (ADP-ribose) polymerase family, member 11	PARP11	0.0182318	2.81
210154_at	malic enzyme 2, NAD(+)-dependent, mitochondrial	ME2	0.0200384	2.81
211339_s_at	IL2-inducible T-cell kinase	ITK	0.0230305	2.81
218084_x_at	FXYD domain containing ion transport regulator 5	FXYD5	0.0153321	2.81
232098_at	dystonin	DST	0.0087215	2.81
223655_at	CD163 molecule-like 1	CD163L1	0.0230974	2.81
238587_at	ubiquitin associated and SH3 domain containing B	UBASH3B	0.0218578	2.8
225763_at	RCSD domain containing 1	RCSD1	0.0490796	2.8
210139_s_at	peripheral myelin protein 22	PMP22	0.0050741	2.8
227995_at	uncharacterized LOC100509635	LOC100509635	0.0057183	2.8
207286_at	centrosomal protein 135kDa	CEP135	0.0452239	2.8
1555758_a_at	cyclin-dependent kinase inhibitor 3	CDKN3	0.0152399	2.8
208581_x_at	metallothionein 1X	MT1X	0.0063306	2.79
223095_at	MARVEL domain containing 1	MARVELD1	0.027482	2.79
204860_s_at	baculoviral IAP repeat-containing protein 1-like /// NLR family, apoptosis inhibitory protein	LOC101060527 /// NAIP	0.0330468	2.79
238893_at	long intergenic non-protein coding RNA 936	LINC00936	0.0146752	2.79
204444_at	kinesin family member 11	KIF11	0.0117134	2.79
231869_at	KIAA1586	KIAA1586	0.0233166	2.79
214500_at	H2A histone family, member Y	H2AFY	0.0177654	2.79
209619_at	CD74 molecule, major histocompatibility complex, class II invariant chain	CD74	0.0151084	2.79
1561615_s_at	solute carrier family 8 (sodium/calcium exchanger), member 1	SLC8A1	0.0339256	2.78
209785_s_at	phospholipase A2, group IVC (cytosolic, calcium-independent)	PLA2G4C	0.0442044	2.78
227808_at	DnaJ (Hsp40) homolog, subfamily C, member 15	DNAJC15	0.0122639	2.78
238452_at	Fc receptor-like B	FCRLB	0.0018339	2.77
208763_s_at	TSC22 domain family, member 3	TSC22D3	0.0251732	2.76
235518_at	solute carrier family 8 (sodium/calcium exchanger), member 1	SLC8A1	0.0092505	2.76
205637_s_at	SH3-domain GRB2-like 3	SH3GL3	0.0429779	2.76
230636_s_at	Kruppel-like factor 9	KLF9	0.0397834	2.76
227056_at	KIAA0141	KIAA0141	0.0240836	2.76
226804_at	family with sequence similarity 20, member A	FAM20A	0.0102422	2.76
220441_at	DnaJ (Hsp40) homolog, subfamily C, member 22	DNAJC22	0.0197212	2.76
213274_s_at	cathepsin B	CTSB	0.0148617	2.76
219316_s_at	feline leukemia virus subgroup C cellular receptor family, member 2	FLVCR2	0.03216	2.75
206631_at	prostaglandin E receptor 2 (subtype EP2), 53kDa	PTGER2	0.023709	2.74
200871_s_at	prosaposin	PSAP	0.0019074	2.74
1555041_a_at	N-acetylgalactosaminidase, alpha-	NAGA	0.0101443	2.74
225687_at	family with sequence similarity 83, member D	FAM83D	0.0096476	2.74
224847_at	cyclin-dependent kinase 6	CDK6	0.0364839	2.74
206219_s_at	vav 1 guanine nucleotide exchange factor	VAV1	0.0175037	2.73
202856_s_at	solute carrier family 16, member 3 (monocarboxylic acid transporter 4)	SLC16A3	0.0056427	2.73
219760_at	lin-7 homolog B (C. elegans)	LIN7B	0.0030235	2.73
200678_x_at	granulin	GRN	0.0065839	2.73
231093_at	Fc receptor-like 3	FCRL3	0.0084546	2.73
37966_at	parvin, beta	PARVB	0.0169209	2.72
225604_s_at	GLI pathogenesis-related 2	GLIPR2	0.0013722	2.72
228368_at	Rho GTPase activating protein 20	ARHGAP20	0.0332041	2.72
217764_s_at	RAB31, member RAS oncogene family	RAB31	0.0116279	2.71
212224_at	aldehyde dehydrogenase 1 family, member A1	ALDH1A1	0.0320258	2.71
222088_s_at	solute carrier family 2 (facilitated glucose transporter), member 14 /// solute carrier family 2 (facilitated glucose transporter), member 3	SLC2A14 /// SLC2A3	0.0207906	2.7
219622_at	RAB20, member RAS oncogene family	RAB20	0.0423076	2.7
226865_at	uncharacterized LOC100509635	LOC100509635	0.0161356	2.7
222938_x_at	ectonucleotide pyrophosphatase/phosphodiesterase 3	ENPP3	0.0344313	2.7
243124_at	RNA polymerase I transcription factor homolog (S. cerevisiae) pseudogene 2	RRN3P2	0.0117555	2.69
200701_at	Niemann-Pick disease, type C2	NPC2	0.0051227	2.69
212552_at	hippocalcin-like 1	HPCAL1	0.0347126	2.69
201292_at	topoisomerase (DNA) II alpha 170kDa	TOP2A	0.0491648	2.68
217762_s_at	RAB31, member RAS oncogene family	RAB31	0.0163604	2.67
202158_s_at	CUGBP, Elav-like family member 2	CELF2	0.0264382	2.67
1552701_a_at	caspase recruitment domain family, member 16	CARD16	0.0069244	2.67
213106_at	ATPase, aminophospholipid transporter (APLT), class I, type 8A, member 1	ATP8A1	0.0076317	2.67
203504_s_at	ATP-binding cassette, sub-family A (ABC1), member 1	ABCA1	0.0090033	2.67
229327_s_at	---	---	0.0019178	2.67
201050_at	phospholipase D family, member 3	PLD3	0.0055907	2.66
204527_at	myosin VA (heavy chain 12, myoxin)	MYO5A	0.0096208	2.66
204057_at	interferon regulatory factor 8	IRF8	0.0082063	2.66
213537_at	major histocompatibility complex, class II, DP alpha 1	HLA-DPA1	0.0321018	2.66
209276_s_at	glutaredoxin (thioltransferase)	GLRX	0.0131014	2.66
205662_at	B9 protein domain 1	B9D1	0.0329293	2.66
208626_s_at	vesicle amine transport protein 1 homolog (T. californica)	VAT1	0.0280429	2.65
204766_s_at	nudix (nucleoside diphosphate linked moiety X)-type motif 1	NUDT1	0.0196006	2.65
221591_s_at	family with sequence similarity 64, member A	FAM64A	0.0109974	2.65
228752_at	EF-hand calcium binding domain 4B	EFCAB4B	0.0462129	2.65
234151_at	---	---	0.0221052	2.65
1569599_at	SAM domain, SH3 domain and nuclear localization signals 1	SAMSN1	0.0169708	2.64
209773_s_at	ribonucleotide reductase M2	RRM2	0.0062872	2.64
224252_s_at	FXYD domain containing ion transport regulator 5	FXYD5	0.0090691	2.64
213109_at	TRAF2 and NCK interacting kinase	TNIK	0.017043	2.63
219732_at	lipid phosphate phosphatase-related protein type 1	LPPR1	0.044431	2.63
218959_at	homeobox C10	HOXC10	0.0394451	2.63
207165_at	hyaluronan-mediated motility receptor (RHAMM)	HMMR	0.0206045	2.63
211284_s_at	granulin	GRN	0.0072367	2.63
35820_at	GM2 ganglioside activator	GM2A	0.004581	2.63
242281_at	glutamate-ammonia ligase	GLUL	0.0316028	2.63
212464_s_at	fibronectin 1	FN1	0.0014407	2.63
204929_s_at	vesicle-associated membrane protein 5	VAMP5	0.038076	2.62
219448_at	transmembrane protein 70	TMEM70	0.0120315	2.62
226633_at	RAB8B, member RAS oncogene family	RAB8B	0.0098542	2.62
214285_at	fatty acid binding protein 3, muscle and heart (mammary-derived growth inhibitor)	FABP3	0.0225946	2.62
236297_at	---	---	0.001676	2.62
223626_x_at	interferon, alpha-inducible protein 27-like 2	IFI27L2	0.0316627	2.61
224940_s_at	pregnancy-associated plasma protein A, pappalysin 1	PAPPA	0.0201691	2.6
210184_at	integrin, alpha X (complement component 3 receptor 4 subunit)	ITGAX	0.0181037	2.6
201765_s_at	hexosaminidase A (alpha polypeptide)	HEXA	0.0108127	2.6
222360_at	diphthamide biosynthesis 5	DPH5	0.0254622	2.6
235198_at	osteopetrosis associated transmembrane protein 1	OSTM1	0.003141	2.59
227757_at	cullin 4A	CUL4A	0.0152542	2.59
202094_at	baculoviral IAP repeat containing 5	BIRC5	0.002542	2.59
203388_at	arrestin, beta 2	ARRB2	0.0295774	2.59
232331_at	---	---	0.0357661	2.59
229285_at	ribonuclease L (2',5'-oligoisoadenylate synthetase-dependent)	RNASEL	0.0189249	2.58
203920_at	nuclear receptor subfamily 1, group H, member 3	NR1H3	0.0426274	2.58
203778_at	mannosidase, beta A, lysosomal	MANBA	0.0203063	2.58
208306_x_at	major histocompatibility complex, class II, DR beta 1 /// HLA class II histocompatibility antigen, DRB1-7 beta chain-like /// HLA class II histocompatibility antigen, DRB1-7 beta chain-like	HLA-DRB1 /// LOC100507709 /// LOC100507714	0.0150485	2.58
205674_x_at	FXYD domain containing ion transport regulator 2	FXYD2	0.0017621	2.58
203773_x_at	biliverdin reductase A	BLVRA	0.0417823	2.58
219779_at	zinc finger homeobox 4	ZFHX4	0.0367113	2.57
212907_at	solute carrier family 30 (zinc transporter), member 1	SLC30A1	0.0028151	2.57
210153_s_at	malic enzyme 2, NAD(+)-dependent, mitochondrial	ME2	0.0150986	2.57
216250_s_at	leupaxin	LPXN	0.0082628	2.57
213343_s_at	glycerophosphodiester phosphodiesterase domain containing 5	GDPD5	0.0497571	2.57
1553906_s_at	FYVE, RhoGEF and PH domain containing 2	FGD2	0.0115854	2.57
206743_s_at	asialoglycoprotein receptor 1	ASGR1	0.0163361	2.57
203427_at	anti-silencing function 1A histone chaperone	ASF1A	0.0078935	2.57
212159_x_at	adaptor-related protein complex 2, alpha 2 subunit	AP2A2	0.0129782	2.57
1568830_at	interleukin-1 receptor-associated kinase 3	IRAK3	0.0057936	2.56
213689_x_at	family with sequence similarity 69, member A	FAM69A	0.0089647	2.56
225045_at	coiled-coil domain containing 88A	CCDC88A	0.0096639	2.56
219387_at	coiled-coil domain containing 88A	CCDC88A	0.0169152	2.56
211429_s_at	serpin peptidase inhibitor, clade A (alpha-1 antiproteinase, antitrypsin), member 1	SERPINA1	0.0202835	2.55
1554999_at	RasGEF domain family, member 1B	RASGEF1B	0.0024878	2.55
203414_at	monocyte to macrophage differentiation-associated	MMD	0.0367695	2.55
227145_at	lysyl oxidase-like 4	LOXL4	0.0341152	2.55
236798_at	long intergenic non-protein coding RNA 888	LINC00888	0.0091089	2.55
236623_at	ATP1A1 opposite strand	ATP1A1OS	0.0304139	2.55
225166_at	Rho GTPase activating protein 18	ARHGAP18	0.0090137	2.55
219082_at	amidohydrolase domain containing 2 /// cementum protein 1	AMDHD2 /// CEMP1	0.0175234	2.55
236614_at	uncharacterized LOC729683	LOC729683	0.0217268	2.54
212392_s_at	myomegalin-like /// myomegalin-like /// myomegalin-like /// uncharacterized LOC101060344 /// myomegalin-like /// myomegalin-like /// myomegalin-like /// myomegalin-like /// phosphodiesterase 4D interacting protein	LOC100996724 /// LOC100996761 /// LOC101060291 /// LOC101060344 /// LOC101060353 /// LOC101060463 /// LOC101060582 /// LOC728802 /// PDE4DIP	0.0129446	2.54
206087_x_at	hemochromatosis	HFE	0.0033682	2.54
208074_s_at	adaptor-related protein complex 2, sigma 1 subunit	AP2S1	0.0412345	2.54
1554445_at	zinc finger protein 85	ZNF85	0.0060382	2.53
203507_at	CD68 molecule /// small nucleolar RNA, H/ACA box 67	CD68 /// SNORA67	0.0259135	2.53
225171_at	Rho GTPase activating protein 18	ARHGAP18	0.004499	2.53
238455_at	---	---	0.003702	2.53
229067_at	---	---	0.0085891	2.53
215894_at	prostaglandin D2 receptor (DP)	PTGDR	0.0382124	2.52
215575_at	phosphodiesterase 4D interacting protein	PDE4DIP	0.0282874	2.52
226722_at	family with sequence similarity 20, member C	FAM20C	0.0069786	2.52
238034_at	calnexin	CANX	0.025237	2.52
226397_s_at	---	---	0.0024581	2.52
225639_at	src kinase associated phosphoprotein 2	SKAP2	0.0109465	2.51
218231_at	N-acetylglucosamine kinase	NAGK	0.0055931	2.51
201670_s_at	myristoylated alanine-rich protein kinase C substrate	MARCKS	0.0157053	2.51
236080_at	uncharacterized LOC100507670	LOC100507670	0.0244971	2.51
213817_at	interleukin-1 receptor-associated kinase 3	IRAK3	0.0498548	2.51
232473_at	---	---	0.0237752	2.51
1553695_a_at	NLR family member X1	NLRX1	0.0200167	2.5
203962_s_at	nebulette	NEBL	0.0048453	2.5
33197_at	myosin VIIA	MYO7A	0.0215163	2.5
204017_at	KDEL (Lys-Asp-Glu-Leu) endoplasmic reticulum protein retention receptor 3	KDELR3	0.0230757	2.5
225602_at	GLI pathogenesis-related 2	GLIPR2	0.0009421	2.5
204039_at	CCAAT/enhancer binding protein (C/EBP), alpha	CEBPA	0.0371217	2.5
224674_at	tweety homolog 3 (Drosophila)	TTYH3	0.0017869	2.49
217513_at	mast cell immunoglobulin-like receptor 1	MILR1	0.0103943	2.48
205541_s_at	G1 to S phase transition 2	GSPT2	0.0225856	2.48
221080_s_at	DENN/MADD domain containing 1C	DENND1C	0.016215	2.48
1554229_at	CREB3 regulatory factor	CREBRF	0.0034709	2.48
202120_x_at	adaptor-related protein complex 2, sigma 1 subunit	AP2S1	0.0146252	2.48
228364_at	zinc finger protein 784	ZNF784	0.0278521	2.47
219771_at	TBC1 domain family, member 8B (with GRAM domain)	TBC1D8B	0.013708	2.47
209683_at	family with sequence similarity 49, member A	FAM49A	0.006572	2.47
225502_at	dedicator of cytokinesis 8	DOCK8	0.0160116	2.47
1563344_at	NULL /// NULL	CTD-2537I9.16 /// OTTHUMG00000183416	0.0103877	2.47
203213_at	cyclin-dependent kinase 1	CDK1	0.0009765	2.47
219918_s_at	asp (abnormal spindle) homolog, microcephaly associated (Drosophila)	ASPM	0.0240263	2.47
206170_at	adrenoceptor beta 2, surface	ADRB2	0.0362491	2.47
238067_at	TBC1 domain family, member 8B (with GRAM domain)	TBC1D8B	0.0178791	2.46
214719_at	solute carrier family 46, member 3	SLC46A3	0.0272976	2.46
202498_s_at	solute carrier family 2 (facilitated glucose transporter), member 3	SLC2A3	0.0086712	2.46
219493_at	SHC SH2-domain binding protein 1	SHCBP1	0.0145624	2.46
242626_at	sterile alpha motif domain containing 5	SAMD5	0.0420906	2.46
224590_at	X inactive specific transcript (non-protein coding)	XIST	0.0342502	2.45
218391_at	SNF8, ESCRT-II complex subunit	SNF8	0.0269233	2.45
1568623_a_at	solute carrier family 35, member E4	SLC35E4	0.037247	2.45
49306_at	Ras association (RalGDS/AF-6) domain family member 4	RASSF4	0.0433844	2.45
227660_at	anthrax toxin receptor 1	ANTXR1	0.0331317	2.45
204858_s_at	thymidine phosphorylase	TYMP	0.0052598	2.44
220918_at	RUNX1 intronic transcript 1 (non-protein coding)	RUNX1-IT1	0.0042727	2.44
227276_at	plexin domain containing 2	PLXDC2	0.0153162	2.44
36030_at	intermediate filament family orphan 1	IFFO1	0.0371467	2.44
242280_x_at	cytoplasmic polyadenylation element binding protein 4	CPEB4	0.0307717	2.44
1558693_s_at	chromosome 1 open reading frame 85	C1orf85	0.0186024	2.44
241300_at	---	---	0.0135951	2.44
201387_s_at	ubiquitin carboxyl-terminal esterase L1 (ubiquitin thiolesterase)	UCHL1	0.0320816	2.43
202752_x_at	solute carrier family 7 (amino acid transporter light chain, L system), member 8	SLC7A8	0.0417598	2.43
219869_s_at	solute carrier family 39 (zinc transporter), member 8	SLC39A8	0.0029312	2.43
235703_at	phospholipase B1	PLB1	0.0257116	2.43
218376_s_at	microtubule associated monooxygenase, calponin and LIM domain containing 1	MICAL1	0.020056	2.43
244251_at	lymphocyte cytosolic protein 2 (SH2 domain containing leukocyte protein of 76kDa)	LCP2	0.0108779	2.43
1552384_a_at	family with sequence similarity 71, member A	FAM71A	0.0380637	2.43
209522_s_at	carnitine O-acetyltransferase	CRAT	0.0214029	2.43
212613_at	butyrophilin, subfamily 3, member A2	BTN3A2	0.0264425	2.43
204443_at	arylsulfatase A	ARSA	0.036057	2.43
206733_at	tubby like protein 2	TULP2	0.0267169	2.42
216236_s_at	solute carrier family 2 (facilitated glucose transporter), member 14 /// solute carrier family 2 (facilitated glucose transporter), member 3	SLC2A14 /// SLC2A3	0.023429	2.42
223082_at	SH3-domain kinase binding protein 1	SH3KBP1	0.040142	2.42
242866_x_at	POU class 2 homeobox 2	POU2F2	0.0272932	2.42
223723_at	antigen p97 (melanoma associated) identified by monoclonal antibodies 133.2 and 96.5	MFI2	0.0353094	2.42
207761_s_at	methyltransferase like 7A	METTL7A	0.0165781	2.42
210495_x_at	fibronectin 1	FN1	0.0014045	2.42
207068_at	ZFP37 zinc finger protein	ZFP37	0.0036495	2.41
241803_s_at	NULL /// NULL /// NULL /// NULL /// NULL /// NULL /// NULL /// NULL /// NULL /// NULL	OTTHUMG00000013244 /// OTTHUMG00000013258 /// OTTHUMG00000013268 /// OTTHUMG00000032152 /// OTTHUMG00000067215 /// RP11-157L3.1 /// RP11-160N1.10 /// RP11-34H11.5 /// RP11-374M1.5 /// RP4-610C12.3	0.0025211	2.41
213388_at	myomegalin-like /// myomegalin-like /// myomegalin-like /// uncharacterized LOC101060344 /// myomegalin-like /// myomegalin-like /// myomegalin-like /// myomegalin-like /// phosphodiesterase 4D interacting protein	LOC100996724 /// LOC100996761 /// LOC101060291 /// LOC101060344 /// LOC101060353 /// LOC101060463 /// LOC101060582 /// LOC728802 /// PDE4DIP	0.006951	2.41
225373_at	chromosome 10 open reading frame 54	C10orf54	0.0029425	2.41
244511_at	---	---	0.0027552	2.41
202663_at	WAS/WASL interacting protein family, member 1	WIPF1	0.0062892	2.4
1568955_at	SLIT-ROBO Rho GTPase activating protein 2 /// SLIT-ROBO Rho GTPase activating protein 2C /// SLIT-ROBO Rho GTPase activating protein 2D	SRGAP2 /// SRGAP2C /// SRGAP2D	0.0027214	2.4
209397_at	malic enzyme 2, NAD(+)-dependent, mitochondrial	ME2	0.0154935	2.4
202848_s_at	G protein-coupled receptor kinase 6	GRK6	0.0163912	2.4
205831_at	CD2 molecule	CD2	0.0267852	2.4
209765_at	ADAM metallopeptidase domain 19	ADAM19	0.0130824	2.4
200720_s_at	ARP1 actin-related protein 1 homolog A, centractin alpha (yeast)	ACTR1A	0.0465979	2.4
236577_at	---	---	0.038986	2.4
218404_at	sorting nexin 10	SNX10	0.0433926	2.39
214269_at	major facilitator superfamily domain containing 7	MFSD7	0.0300303	2.39
203695_s_at	deafness, autosomal dominant 5	DFNA5	0.0161694	2.39
208454_s_at	carboxypeptidase Q	CPQ	0.0382689	2.39
227623_at	calcium channel, voltage-dependent, alpha 2/delta subunit 1	CACNA2D1	0.0327929	2.39
225372_at	chromosome 10 open reading frame 54	C10orf54	0.0047371	2.39
235723_at	basonuclin 2	BNC2	0.0461937	2.39
202095_s_at	baculoviral IAP repeat containing 5	BIRC5	0.0066034	2.39
242384_at	---	---	0.0054715	2.39
1563467_at	---	---	0.019832	2.39
213107_at	TRAF2 and NCK interacting kinase	TNIK	0.0440732	2.38
241752_at	solute carrier family 8 (sodium/calcium exchanger), member 1	SLC8A1	0.013116	2.38
228128_x_at	pregnancy-associated plasma protein A, pappalysin 1	PAPPA	0.0245579	2.38
226851_at	lysophospholipase-like 1	LYPLAL1	0.0078325	2.38
227628_at	glutathione peroxidase 8 (putative)	GPX8	0.0462284	2.38
207992_s_at	adenosine monophosphate deaminase 3	AMPD3	0.011798	2.38
225725_at	zinc finger, matrin-type 3	ZMAT3	0.0488493	2.37
1555834_at	ubiquitin carboxyl-terminal esterase L1 (ubiquitin thiolesterase)	UCHL1	0.0262982	2.37
201287_s_at	syndecan 1	SDC1	0.0077787	2.37
202458_at	protease, serine, 23	PRSS23	0.0227967	2.37
229844_at	forkhead box P1	FOXP1	0.0265374	2.37
231747_at	cysteinyl leukotriene receptor 1	CYSLTR1	0.0121758	2.37
214230_at	cell division cycle 42	CDC42	0.0061119	2.37
211779_x_at	adaptor-related protein complex 2, alpha 2 subunit	AP2A2	0.0239876	2.37
229534_at	acyl-CoA thioesterase 4	ACOT4	0.029238	2.37
212185_x_at	metallothionein 2A	MT2A	0.0105829	2.36
211776_s_at	erythrocyte membrane protein band 4.1-like 3	EPB41L3	0.0222035	2.36
218435_at	DnaJ (Hsp40) homolog, subfamily C, member 15	DNAJC15	0.0301353	2.36
244777_at	decapping mRNA 2	DCP2	0.0097413	2.36
203854_at	complement factor I	CFI	0.0311699	2.36
233020_at	---	---	0.0047477	2.36
223599_at	tripartite motif containing 6	TRIM6	0.0430878	2.35
218883_s_at	MLF1 interacting protein	MLF1IP	0.0055512	2.35
238422_at	LBX2 antisense RNA 1	LBX2-AS1	0.0443961	2.35
206540_at	galactosidase, beta 1-like	GLB1L	0.0300051	2.35
209083_at	coronin, actin binding protein, 1A	CORO1A	0.0445214	2.35
210916_s_at	CD44 molecule (Indian blood group)	CD44	0.035119	2.35
211833_s_at	BCL2-associated X protein	BAX	0.0211576	2.35
238307_at	---	---	0.0060721	2.35
219502_at	nei endonuclease VIII-like 3 (E. coli)	NEIL3	0.0358683	2.34
35974_at	lymphoid-restricted membrane protein	LRMP	0.0124813	2.34
204627_s_at	integrin, beta 3 (platelet glycoprotein IIIa, antigen CD61)	ITGB3	0.0123874	2.34
202705_at	cyclin B2	CCNB2	0.0036022	2.34
213702_x_at	N-acylsphingosine amidohydrolase (acid ceramidase) 1	ASAH1	0.0024219	2.34
243356_at	---	---	0.0112562	2.34
244439_at	sprouty-related, EVH1 domain containing 1	SPRED1	0.0458544	2.33
229905_at	RAP1, GTP-GDP dissociation stimulator 1	RAP1GDS1	0.0046758	2.33
213062_at	N-terminal asparagine amidase	NTAN1	0.024305	2.33
220058_at	GID complex subunit 4, VID24 homolog (S. cerevisiae)	GID4	0.0204084	2.33
204440_at	CD83 molecule	CD83	0.0017518	2.33
228951_at	solute carrier family 38, member 7	SLC38A7	0.0157168	2.32
202833_s_at	serpin peptidase inhibitor, clade A (alpha-1 antiproteinase, antitrypsin), member 1	SERPINA1	0.0075262	2.32
213982_s_at	RAB GTPase activating protein 1-like	RABGAP1L	0.0220098	2.32
207808_s_at	protein S (alpha)	PROS1	0.0210575	2.32
211456_x_at	metallothionein 1H-like 1	MT1HL1	0.0054456	2.32
239269_at	microRNA 612 /// nuclear paraspeckle assembly transcript 1 (non-protein coding)	MIR612 /// NEAT1	0.0080891	2.32
203474_at	IQ motif containing GTPase activating protein 2	IQGAP2	0.0168091	2.32
219947_at	C-type lectin domain family 4, member A	CLEC4A	0.0097173	2.32
221217_s_at	RNA binding protein, fox-1 homolog (C. elegans) 1	RBFOX1	0.0389478	2.31
226235_at	long intergenic non-protein coding RNA 667	LINC00667	0.0048367	2.31
209189_at	FBJ murine osteosarcoma viral oncogene homolog	FOS	0.0456377	2.31
211719_x_at	fibronectin 1	FN1	0.0050937	2.31
222866_s_at	feline leukemia virus subgroup C cellular receptor family, member 2	FLVCR2	0.0367354	2.31
200839_s_at	cathepsin B	CTSB	0.0123806	2.31
201200_at	cellular repressor of E1A-stimulated genes 1	CREG1	0.0181019	2.31
210201_x_at	bridging integrator 1	BIN1	0.036677	2.31
211675_s_at	MyoD family inhibitor domain containing	MDFIC	0.0120618	2.3
206093_x_at	tenascin-X-like /// tenascin XA (pseudogene) /// tenascin XB	LOC101060681 /// TNXA /// TNXB	0.0158064	2.3
236451_at	uncharacterized LOC100996579	LOC100996579	0.0399445	2.3
213275_x_at	cathepsin B	CTSB	0.0223525	2.3
204590_x_at	vacuolar protein sorting 33 homolog A (S. cerevisiae)	VPS33A	0.043628	2.29
220761_s_at	TAO kinase 3	TAOK3	0.0231556	2.29
225282_at	small ArfGAP2	SMAP2	0.0041079	2.29
210222_s_at	reticulon 1	RTN1	0.0101582	2.29
218676_s_at	phosphatidylcholine transfer protein	PCTP	0.0199501	2.29
223807_at	immunoglobulin superfamily, member 1	IGSF1	0.0171968	2.29
214068_at	brain expressed, associated with NEDD4, 1	BEAN1	0.0476468	2.29
212021_s_at	antigen identified by monoclonal antibody Ki-67	MKI67	0.0187399	2.28
227941_at	uncharacterized LOC339803	LOC339803	0.0109758	2.28
214099_s_at	myomegalin-like /// myomegalin-like /// myomegalin-like /// uncharacterized LOC101060344 /// myomegalin-like /// myomegalin-like /// myomegalin-like /// myomegalin-like /// phosphodiesterase 4D interacting protein	LOC100996724 /// LOC100996761 /// LOC101060291 /// LOC101060344 /// LOC101060353 /// LOC101060463 /// LOC101060582 /// LOC728802 /// PDE4DIP	0.0110504	2.28
235754_at	hemochromatosis	HFE	0.0251252	2.28
214605_x_at	G protein-coupled receptor 1	GPR1	0.0396914	2.28
216442_x_at	fibronectin 1	FN1	0.0031026	2.28
213992_at	collagen, type IV, alpha 6	COL4A6	0.0267824	2.28
1554533_at	complement component 2	C2	0.0033646	2.28
218631_at	arginine vasopressin-induced 1	AVPI1	0.0082064	2.28
205969_at	arylacetamide deacetylase	AADAC	0.0360007	2.28
214830_at	solute carrier family 38, member 6	SLC38A6	0.0195156	2.27
230448_at	solute carrier family 38, member 10	SLC38A10	0.0368841	2.27
202896_s_at	signal-regulatory protein alpha	SIRPA	0.012486	2.27
219665_at	nudix (nucleoside diphosphate linked moiety X)-type motif 18	NUDT18	0.0039642	2.27
242470_at	EP300 interacting inhibitor of differentiation 2B	EID2B	0.0094039	2.27
200762_at	dihydropyrimidinase-like 2	DPYSL2	0.0101748	2.27
209539_at	Rac/Cdc42 guanine nucleotide exchange factor (GEF) 6	ARHGEF6	0.0161497	2.27
212895_s_at	active BCR-related	ABR	0.0321695	2.27
230233_at	---	---	0.0164035	2.27
217202_s_at	glutamate-ammonia ligase	GLUL	0.0221044	2.26
205117_at	fibroblast growth factor 1 (acidic)	FGF1	0.0359257	2.26
208092_s_at	family with sequence similarity 49, member A	FAM49A	0.0060026	2.26
213938_at	ELKS/RAB6-interacting/CAST family member 2	ERC2	0.039775	2.26
214804_at	centromere protein I	CENPI	0.0334022	2.26
202201_at	biliverdin reductase B (flavin reductase (NADPH))	BLVRB	0.0386944	2.26
222912_at	arrestin, beta 1	ARRB1	0.0290608	2.26
217981_s_at	translocase of inner mitochondrial membrane 10 homolog B (yeast)	TIMM10B	0.0258599	2.25
230238_at	sosondowah ankyrin repeat domain family member A	SOWAHA	0.0150328	2.25
205053_at	primase, DNA, polypeptide 1 (49kDa)	PRIM1	0.0051634	2.25
209348_s_at	v-maf musculoaponeurotic fibrosarcoma oncogene homolog (avian)	MAF	0.0247822	2.25
207264_at	KDEL (Lys-Asp-Glu-Leu) endoplasmic reticulum protein retention receptor 3	KDELR3	0.0244364	2.25
229139_at	junctophilin 1	JPH1	0.028713	2.25
235296_at	eukaryotic translation initiation factor 5A2	EIF5A2	0.0374794	2.25
211004_s_at	aldehyde dehydrogenase 3 family, member B1	ALDH3B1	0.0381721	2.25
1554239_s_at	zinc binding alcohol dehydrogenase domain containing 2	ZADH2	0.0138323	2.24
213309_at	phospholipase C-like 2	PLCL2	0.0065815	2.24
235411_at	piggyBac transposable element derived 1	PGBD1	0.0338323	2.24
228298_at	PC-esterase domain containing 1B	PCED1B	0.0093782	2.24
228658_at	myocardial infarction associated transcript (non-protein coding)	MIAT	0.0281676	2.24
201809_s_at	endoglin	ENG	0.0401455	2.24
1555889_a_at	cartilage associated protein /// cartilage-associated protein-like	CRTAP /// LOC100653071	0.0118423	2.24
203299_s_at	adaptor-related protein complex 1, sigma 2 subunit	AP1S2	0.0169132	2.24
230278_at	---	---	0.0109943	2.24
202665_s_at	WAS/WASL interacting protein family, member 1	WIPF1	0.0103309	2.23
204466_s_at	synuclein, alpha (non A4 component of amyloid precursor)	SNCA	0.0340707	2.23
1559701_s_at	N-deacetylase/N-sulfotransferase (heparan glucosaminyl) 2	NDST2	0.0203839	2.23
203912_s_at	deoxyribonuclease I-like 1	DNASE1L1	0.0268382	2.23
227961_at	cathepsin B	CTSB	0.0312353	2.23
239587_at	---	---	0.0066654	2.23
218752_at	zinc finger, matrin-type 5	ZMAT5	0.0091275	2.22
203185_at	Ras association (RalGDS/AF-6) domain family member 2	RASSF2	0.0041162	2.22
228762_at	LFNG O-fucosylpeptide 3-beta-N-acetylglucosaminyltransferase	LFNG	0.0099121	2.22
209680_s_at	kinesin family member C1	KIFC1	0.0162943	2.22
201124_at	integrin, beta 5	ITGB5	0.0216454	2.22
204417_at	galactosylceramidase	GALC	0.0238648	2.22
210788_s_at	dehydrogenase/reductase (SDR family) member 7	DHRS7	0.0276371	2.22
226689_at	CDGSH iron sulfur domain 2	CISD2	0.0038257	2.22
231990_at	ubiquitin specific peptidase 15	USP15	0.0271161	2.21
221218_s_at	thiamin pyrophosphokinase 1	TPK1	0.0436659	2.21
219806_s_at	single-pass membrane protein with coiled-coil domains 4	SMCO4	0.0290481	2.21
220784_s_at	urotensin 2	UTS2	0.0107226	2.2
200991_s_at	sorting nexin 17	SNX17	0.0432586	2.2
1554168_a_at	SH3-domain kinase binding protein 1	SH3KBP1	0.0389442	2.2
204479_at	osteoclast stimulating factor 1	OSTF1	0.0354895	2.2
202943_s_at	N-acetylgalactosaminidase, alpha-	NAGA	0.0368129	2.2
204575_s_at	matrix metallopeptidase 19	MMP19	0.0445499	2.2
226007_at	iron-sulfur cluster assembly 2 homolog (S. cerevisiae)	ISCA2	0.004095	2.2
238756_at	growth arrest-specific 2 like 3	GAS2L3	0.0109943	2.2
229097_at	diaphanous homolog 3 (Drosophila)	DIAPH3	0.0251832	2.2
228391_at	cytochrome P450, family 4, subfamily V, polypeptide 2	CYP4V2	0.0034303	2.2
218542_at	centrosomal protein 55kDa	CEP55	0.0039657	2.2
241462_at	---	---	0.0221064	2.2
1568964_x_at	sialophorin	SPN	0.0406973	2.19
218217_at	serine carboxypeptidase 1	SCPEP1	0.0363385	2.19
202426_s_at	retinoid X receptor, alpha	RXRA	0.0258626	2.19
202586_at	polymerase (RNA) II (DNA directed) polypeptide L, 7.6kDa	POLR2L	0.0184202	2.19
212859_x_at	metallothionein 1E	MT1E	0.0235966	2.19
202827_s_at	matrix metallopeptidase 14 (membrane-inserted)	MMP14	0.0465281	2.19
209093_s_at	glucosidase, beta, acid /// glucosidase, beta, acid pseudogene 1	GBA /// GBAP1	0.0163784	2.19
221759_at	glucose 6 phosphatase, catalytic, 3	G6PC3	0.0237199	2.19
232843_s_at	dedicator of cytokinesis 8	DOCK8	0.0186037	2.19
1552988_at	chromosome 11 open reading frame 65	C11orf65	0.0074694	2.19
210075_at	membrane-associated ring finger (C3HC4) 2, E3 ubiquitin protein ligase	2-Mar	0.0402754	2.19
227853_at	---	---	0.0124743	2.19
201311_s_at	SH3 domain binding glutamic acid-rich protein like	SH3BGRL	0.0306894	2.18
208319_s_at	RNA binding motif (RNP1, RRM) protein 3	RBM3	0.0475251	2.18
209318_x_at	pleiomorphic adenoma gene-like 1	PLAGL1	0.0357734	2.18
204360_s_at	N-acetylglucosaminidase, alpha	NAGLU	0.0079217	2.18
212020_s_at	antigen identified by monoclonal antibody Ki-67	MKI67	0.0248995	2.18
216333_x_at	tenascin-X-like /// tenascin XA (pseudogene) /// tenascin XB	LOC101060681 /// TNXA /// TNXB	0.0319745	2.18
230593_at	glutamate receptor, ionotropic, kainate 3	GRIK3	0.0378522	2.18
207387_s_at	glycerol kinase	GK	0.0414753	2.18
204644_at	ecto-NOX disulfide-thiol exchanger 2	ENOX2	0.0475998	2.18
230336_at	---	---	0.0364634	2.18
212124_at	zinc finger, MIZ-type containing 1	ZMIZ1	0.0176757	2.17
225294_s_at	trafficking protein particle complex 1	TRAPPC1	0.0182551	2.17
214744_s_at	ribosomal protein L23 /// small nucleolar RNA, H/ACA box 21	RPL23 /// SNORA21	0.030229	2.17
215195_at	protein kinase C, alpha	PRKCA	0.0161866	2.17
204735_at	phosphodiesterase 4A, cAMP-specific	PDE4A	0.0038495	2.17
201668_x_at	myristoylated alanine-rich protein kinase C substrate	MARCKS	0.0145508	2.17
223547_at	JNK1/MAPK8-associated membrane protein	JKAMP	0.0463139	2.17
211330_s_at	hemochromatosis	HFE	0.0161515	2.17
205738_s_at	fatty acid binding protein 3, muscle and heart (mammary-derived growth inhibitor)	FABP3	0.0212669	2.17
236180_at	---	---	0.0125387	2.17
243485_at	NULL /// NULL	OTTHUMG00000168468 /// RP5-944M2.2	0.0306507	2.16
213061_s_at	N-terminal asparagine amidase	NTAN1	0.0361087	2.16
220066_at	nucleotide-binding oligomerization domain containing 2	NOD2	0.0368916	2.16
201105_at	lectin, galactoside-binding, soluble, 1	LGALS1	0.0320339	2.16
222958_s_at	DEP domain containing 1	DEPDC1	0.0106288	2.16
208442_s_at	ataxia telangiectasia mutated	ATM	0.0297585	2.16
243017_at	USP27X antisense RNA 1 (head to head)	USP27X-AS1	0.0333326	2.15
1569788_at	ST8 alpha-N-acetyl-neuraminide alpha-2,8-sialyltransferase 1	ST8SIA1	0.0248749	2.15
229001_at	protein phosphatase 1, regulatory subunit 3E	PPP1R3E	0.0046767	2.15
229305_at	MLF1 interacting protein	MLF1IP	0.0046906	2.15
226671_at	lysosomal-associated membrane protein 2	LAMP2	0.0365562	2.15
200096_s_at	ATPase, H+ transporting, lysosomal 9kDa, V0 subunit e1	ATP6V0E1	0.0064233	2.15
236527_at	ATPase, H+ transporting, lysosomal 9kDa, V0 subunit e1	ATP6V0E1	0.0163245	2.15
203454_s_at	antioxidant 1 copper chaperone	ATOX1	0.018377	2.15
209460_at	4-aminobutyrate aminotransferase	ABAT	0.0058028	2.15
202096_s_at	translocator protein (18kDa)	TSPO	0.0218769	2.14
201140_s_at	RAB5C, member RAS oncogene family	RAB5C	0.0163638	2.14
209970_x_at	caspase 1, apoptosis-related cysteine peptidase	CASP1	0.0083057	2.14
222756_s_at	arrestin, beta 1	ARRB1	0.008712	2.14
205414_s_at	Rho GTPase activating protein 44	ARHGAP44	0.0351826	2.14
238654_at	V-set and immunoglobulin domain containing 10 like	VSIG10L	0.0342801	2.13
212350_at	TBC1 (tre-2/USP6, BUB2, cdc16) domain family, member 1	TBC1D1	0.0130151	2.13
204429_s_at	solute carrier family 2 (facilitated glucose/fructose transporter), member 5	SLC2A5	0.0248595	2.13
1552256_a_at	scavenger receptor class B, member 1	SCARB1	0.0195258	2.13
230524_at	mannose phosphate isomerase	MPI	0.01237	2.13
210754_s_at	v-yes-1 Yamaguchi sarcoma viral related oncogene homolog	LYN	0.0297871	2.13
214807_at	uncharacterized LOC100509635	LOC100509635	0.0176946	2.13
201552_at	lysosomal-associated membrane protein 1	LAMP1	0.0223896	2.13
201787_at	fibulin 1	FBLN1	0.0162969	2.13
228729_at	cyclin B1	CCNB1	0.0278705	2.13
206411_s_at	v-abl Abelson murine leukemia viral oncogene homolog 2	ABL2	0.0476801	2.13
1556172_at	---	---	0.0422482	2.13
223241_at	sorting nexin 8	SNX8	0.0366228	2.12
222900_at	nuclear receptor interacting protein 3	NRIP3	0.0364485	2.12
235209_at	somatomedin B and thrombospondin, type 1 domain containing	SBSPON	0.0365965	2.11
205805_s_at	receptor tyrosine kinase-like orphan receptor 1	ROR1	0.041916	2.11
222663_at	RIO kinase 2	RIOK2	0.0138842	2.11
204897_at	prostaglandin E receptor 4 (subtype EP4)	PTGER4	0.0470554	2.11
215952_s_at	ornithine decarboxylase antizyme 1	OAZ1	0.030475	2.11
227014_at	aspartate beta-hydroxylase domain containing 2	ASPHD2	0.0215149	2.11
216064_s_at	aspartylglucosaminidase	AGA	0.0104603	2.11
1552543_a_at	stonin 2	STON2	0.0246708	2.1
224130_s_at	steroid receptor RNA activator 1	SRA1	0.0354393	2.1
228273_at	proline rich 11	PRR11	0.0142321	2.1
204210_s_at	phosphate cytidylyltransferase 1, choline, alpha	PCYT1A	0.0092746	2.1
202828_s_at	matrix metallopeptidase 14 (membrane-inserted)	MMP14	0.0429189	2.1
212023_s_at	antigen identified by monoclonal antibody Ki-67	MKI67	0.0457201	2.1
229770_at	glycosyltransferase 1 domain containing 1	GLT1D1	0.0415596	2.1
232278_s_at	DEP domain containing 1	DEPDC1	0.0493877	2.1
225401_at	chromosome 1 open reading frame 85	C1orf85	0.0417302	2.1
225049_at	biogenesis of lysosomal organelles complex-1, subunit 2	BLOC1S2	0.0165171	2.1
222761_at	basic, immunoglobulin-like variable motif containing	BIVM	0.0359777	2.1
235573_at	---	---	0.0190136	2.1
1558622_a_at	zinc finger protein 548	ZNF548	0.0315921	2.09
208673_s_at	serine/arginine-rich splicing factor 3	SRSF3	0.0041224	2.09
228499_at	6-phosphofructo-2-kinase/fructose-2,6-biphosphatase 4	PFKFB4	0.0132181	2.09
31874_at	growth arrest-specific 2 like 1	GAS2L1	0.0456302	2.09
48030_i_at	fatty acid hydroxylase domain containing 2	FAXDC2	0.0114884	2.09
1564028_s_at	family with sequence similarity 115, member C /// protein FAM115C-like /// family with sequence similarity 115, member C pseudogene	FAM115C /// LOC101060689 /// LOC154761	0.0074393	2.09
218585_s_at	denticleless E3 ubiquitin protein ligase homolog (Drosophila)	DTL	0.0212135	2.09
236997_at	NULL /// NULL	CTD-3074O7.5 /// OTTHUMG00000167095	0.016643	2.09
220038_at	C8orf44-SGK3 readthrough /// serum/glucocorticoid regulated kinase family, member 3	C8orf44-SGK3 /// SGK3	0.0072411	2.09
221036_s_at	APH1B gamma secretase subunit	APH1B	0.0229796	2.09
204158_s_at	T-cell, immune regulator 1, ATPase, H+ transporting, lysosomal V0 subunit A3	TCIRG1	0.0314813	2.08
226106_at	ring finger protein 141	RNF141	0.0103419	2.08
201156_s_at	RAB5C, member RAS oncogene family	RAB5C	0.0215935	2.08
216548_x_at	high mobility group box 3 pseudogene 1	HMGB3P1	0.0233166	2.08
226146_at	hepatocellular carcinoma up-regulated EZH2-associated long non-coding RNA	HEIH	0.0215041	2.08
201537_s_at	dual specificity phosphatase 3	DUSP3	0.0274365	2.08
210980_s_at	N-acylsphingosine amidohydrolase (acid ceramidase) 1	ASAH1	0.0196206	2.08
228384_s_at	pyridine nucleotide-disulphide oxidoreductase domain 2	PYROXD2	0.0469268	2.07
202927_at	peptidylprolyl cis/trans isomerase, NIMA-interacting 1	PIN1	0.0145904	2.07
226140_s_at	OTU domain containing 1	OTUD1	0.0033813	2.07
230710_at	MIR210 host gene (non-protein coding)	MIR210HG	0.0198061	2.07
217625_x_at	long intergenic non-protein coding RNA 963	LINC00963	0.0332168	2.07
1554345_a_at	gypsy retrotransposon integrase 1	GIN1	0.0349108	2.07
227084_at	dystrobrevin, alpha	DTNA	0.0326959	2.07
219646_at	differentially expressed in FDCP 8 homolog (mouse)	DEF8	0.0131756	2.07
224735_at	cytochrome b561 family, member A3	CYB561A3	0.0086414	2.07
201853_s_at	cell division cycle 25B	CDC25B	0.0121657	2.07
211366_x_at	caspase 1, apoptosis-related cysteine peptidase	CASP1	0.014422	2.07
208702_x_at	amyloid beta (A4) precursor-like protein 2	APLP2	0.0184906	2.07
229251_s_at	two pore segment channel 2	TPCN2	0.0179271	2.06
200654_at	prolyl 4-hydroxylase, beta polypeptide	P4HB	0.0251518	2.06
214765_s_at	N-acylethanolamine acid amidase	NAAA	0.0200749	2.06
204349_at	mediator complex subunit 7	MED7	0.0210793	2.06
208609_s_at	tenascin-X-like /// tenascin XA (pseudogene) /// tenascin XB	LOC101060681 /// TNXA /// TNXB	0.025678	2.06
203820_s_at	insulin-like growth factor 2 mRNA binding protein 3	IGF2BP3	0.0180291	2.06
33646_g_at	GM2 ganglioside activator	GM2A	0.00876	2.06
204221_x_at	GLI pathogenesis-related 1	GLIPR1	0.0451303	2.06
1559141_s_at	family with sequence similarity 87, member A /// family with sequence similarity 87, member B	FAM87A /// FAM87B	0.0442056	2.06
228790_at	family with sequence similarity 110, member B	FAM110B	0.0093238	2.06
214442_s_at	protein inhibitor of activated STAT, 2	PIAS2	0.0218579	2.05
213002_at	myristoylated alanine-rich protein kinase C substrate	MARCKS	0.0315241	2.05
1556180_at	long intergenic non-protein coding RNA 847	LINC00847	0.0169327	2.05
218355_at	kinesin family member 4A	KIF4A	0.0142099	2.05
235256_s_at	galactose mutarotase (aldose 1-epimerase)	GALM	0.0113984	2.05
226145_s_at	Fraser syndrome 1	FRAS1	0.0234032	2.05
211367_s_at	caspase 1, apoptosis-related cysteine peptidase	CASP1	0.0192191	2.05
218673_s_at	autophagy related 7	ATG7	0.015472	2.05
224096_at	---	---	0.0253234	2.05
56821_at	solute carrier family 38, member 7	SLC38A7	0.0458511	2.04
209568_s_at	ral guanine nucleotide dissociation stimulator-like 1	RGL1	0.0219768	2.04
218662_s_at	non-SMC condensin I complex, subunit G	NCAPG	0.006539	2.04
227135_at	N-acylethanolamine acid amidase	NAAA	0.0172987	2.04
209365_s_at	extracellular matrix protein 1	ECM1	0.0352021	2.04
202367_at	cut-like homeobox 1	CUX1	0.0052719	2.04
237819_at	cAMP responsive element binding protein 3-like 2	CREB3L2	0.0250077	2.04
218130_at	chromosome 17 open reading frame 62	C17orf62	0.0189769	2.04
201954_at	actin related protein 2/3 complex, subunit 1B, 41kDa	ARPC1B	0.0143997	2.04
219953_s_at	A kinase (PRKA) interacting protein 1	AKIP1	0.0083761	2.04
244059_at	---	---	0.0212127	2.04
227978_s_at	zinc binding alcohol dehydrogenase domain containing 2	ZADH2	0.0076509	2.03
207438_s_at	snurportin 1	SNUPN	0.031767	2.03
227212_s_at	PHD finger protein 19	PHF19	0.0129839	2.03
223120_at	fucosidase, alpha-L- 2, plasma	FUCA2	0.0164215	2.03
223385_at	cytochrome P450, family 2, subfamily S, polypeptide 1	CYP2S1	0.0313698	2.03
226661_at	cell division cycle associated 2	CDCA2	0.0050974	2.03
213226_at	cyclin A2	CCNA2	0.0316691	2.03
240900_at	chromosome 7 open reading frame 50	C7orf50	0.0312548	2.03
201848_s_at	BCL2/adenovirus E1B 19kDa interacting protein 3	BNIP3	0.0077018	2.03
1557283_a_at	zinc finger protein 519	ZNF519	0.0134743	2.02
226199_at	uracil phosphoribosyltransferase (FUR1) homolog (S. cerevisiae)	UPRT	0.0106112	2.02
213963_s_at	Sin3A-associated protein, 30kDa	SAP30	0.0224704	2.02
240846_at	pterin-4 alpha-carbinolamine dehydratase/dimerization cofactor of hepatocyte nuclear factor 1 alpha (TCF1) 2	PCBD2	0.0119035	2.02
214130_s_at	myomegalin-like /// myomegalin-like /// myomegalin-like /// uncharacterized LOC101060344 /// myomegalin-like /// myomegalin-like /// myomegalin-like /// myomegalin-like /// phosphodiesterase 4D interacting protein	LOC100996724 /// LOC100996761 /// LOC101060291 /// LOC101060344 /// LOC101060353 /// LOC101060463 /// LOC101060582 /// LOC728802 /// PDE4DIP	0.0099951	2.02
227927_at	neuroblastoma breakpoint family member	LOC100288142	0.0271408	2.02
44654_at	glucose 6 phosphatase, catalytic, 3	G6PC3	0.0294812	2.02
1555893_at	NULL /// NULL	CTD-2284J15.1 /// OTTHUMG00000163689	0.0449993	2.02
226378_s_at	chromosome 19 open reading frame 25	C19orf25	0.0346239	2.02
201302_at	annexin A4	ANXA4	0.0166354	2.02
224608_s_at	vacuolar protein sorting 25 homolog (S. cerevisiae)	VPS25	0.0260281	2.01
235476_at	tripartite motif containing 59	TRIM59	0.0412834	2.01
225686_at	spindle and kinetochore associated complex subunit 2	SKA2	0.0056746	2.01
218007_s_at	ribosomal protein S27-like	RPS27L	0.0478416	2.01
1570375_at	uncharacterized LOC100506585	LOC100506585	0.0266439	2.01
230055_at	KH homology domain containing 1	KHDC1	0.0138268	2.01
204573_at	carnitine O-octanoyltransferase	CROT	0.0158817	2.01
218072_at	COMM domain containing 9	COMMD9	0.0231032	2.01
207828_s_at	centromere protein F, 350/400kDa	CENPF	0.0220384	2.01
205167_s_at	cell division cycle 25C	CDC25C	0.0116093	2.01
209642_at	BUB1 mitotic checkpoint serine/threonine kinase	BUB1	0.0309451	2.01
219706_at	adaptor-related protein complex 5, sigma 1 subunit	AP5S1	0.0172939	2.01
205083_at	aldehyde oxidase 1	AOX1	0.0383336	2.01
1554878_a_at	ATP-binding cassette, sub-family D (ALD), member 3	ABCD3	0.0157342	2.01

## Sheet: Table S2
Table S2. Genes significantly up-regulated in ATCs compared with metastatic tumor cells (P < 0.05, fold change ≥ 2) in HGSOC patients
Listing of the 1,162 probes that were significantly increased in ATCs compared with the matched metastatic tumor cells (P < 0.05, fold change ≥ 2).
Probe Set ID	Gene Description	Gene Symbol	p-value	Fold Change (ATCs/metastatic tumor cells)
209901_x_at	allograft inflammatory factor 1	AIF1	5.87e-05	107.74
213095_x_at	allograft inflammatory factor 1	AIF1	4e-06	55.24
205819_at	macrophage receptor with collagenous structure	MARCO	0.0001752	47.33
215051_x_at	allograft inflammatory factor 1	AIF1	0.0001522	46.42
215049_x_at	CD163 molecule	CD163	0.0008214	32.25
235751_s_at	vitelline membrane outer layer 1 homolog (chicken)	VMO1	0.0009449	31.17
202953_at	complement component 1, q subcomponent, B chain	C1QB	0.0006011	29.59
204787_at	V-set and immunoglobulin domain containing 4	VSIG4	0.0012673	29.21
1555728_a_at	membrane-spanning 4-domains, subfamily A, member 4A	MS4A4A	0.0089675	27.27
214181_x_at	leukocyte specific transcript 1	LST1	0.0003652	27.13
204006_s_at	Fc fragment of IgG, low affinity IIIa, receptor (CD16a) /// Fc fragment of IgG, low affinity IIIb, receptor (CD16b)	FCGR3A /// FCGR3B	0.0007774	23.32
219519_s_at	sialic acid binding Ig-like lectin 1, sialoadhesin	SIGLEC1	0.0016222	23
203645_s_at	CD163 molecule	CD163	0.0005621	22.05
226818_at	macrophage expressed 1	MPEG1	0.0007392	21.68
223280_x_at	membrane-spanning 4-domains, subfamily A, member 6A	MS4A6A	0.0014133	21.23
213566_at	ribonuclease, RNase A family, k6	RNASE6	0.0006677	21
219607_s_at	membrane-spanning 4-domains, subfamily A, member 4A	MS4A4A	0.0044047	20.86
205119_s_at	formyl peptide receptor 1	FPR1	0.0023705	20.79
225353_s_at	complement component 1, q subcomponent, C chain	C1QC	0.0035192	20.26
213975_s_at	lysozyme	LYZ	0.0040426	19.87
224356_x_at	membrane-spanning 4-domains, subfamily A, member 6A	MS4A6A	0.0015067	19.3
211395_x_at	Fc fragment of IgG, low affinity IIc, receptor for (CD32) (gene/pseudogene)	FCGR2C	0.0012573	19.13
210889_s_at	Fc fragment of IgG, low affinity IIb, receptor (CD32)	FCGR2B	0.0001642	18.49
216950_s_at	Fc fragment of IgG, high affinity Ia, receptor (CD64) /// Fc fragment of IgG, high affinity Ib, receptor (CD64) /// Fc fragment of IgG, high affinity Ic, receptor (CD64), pseudogene	FCGR1A /// FCGR1B /// FCGR1C	0.0084162	18.35
219725_at	triggering receptor expressed on myeloid cells 2	TREM2	0.0005758	18.25
218232_at	complement component 1, q subcomponent, A chain	C1QA	0.0005313	17.98
203923_s_at	cytochrome b-245, beta polypeptide	CYBB	0.0024806	17.68
1554676_at	serglycin	SRGN	0.0001939	17.6
205786_s_at	integrin, alpha M (complement component 3 receptor 3 subunit)	ITGAM	0.0015479	17.42
214511_x_at	Fc fragment of IgG, high affinity Ib, receptor (CD64)	FCGR1B	0.0053837	17.08
222876_s_at	ArfGAP with dual PH domains 2	ADAP2	0.003515	16.43
210992_x_at	Fc fragment of IgG, low affinity IIc, receptor for (CD32) (gene/pseudogene)	FCGR2C	0.0023693	16.42
211581_x_at	leukocyte specific transcript 1	LST1	0.00101	16.38
224964_s_at	guanine nucleotide binding protein (G protein), gamma 2	GNG2	0.0004577	16.16
203922_s_at	cytochrome b-245, beta polypeptide	CYBB	0.01514	16.04
235458_at	hepatitis A virus cellular receptor 2	HAVCR2	0.0017812	15.55
224358_s_at	membrane-spanning 4-domains, subfamily A, member 7	MS4A7	0.0296102	15.39
201743_at	CD14 molecule	CD14	0.0033746	15.32
1555643_s_at	leukocyte immunoglobulin-like receptor, subfamily A (with TM domain), member 5	LILRA5	0.0044569	15.27
204122_at	TYRO protein tyrosine kinase binding protein	TYROBP	0.0031936	15.26
230550_at	membrane-spanning 4-domains, subfamily A, member 6A	MS4A6A	0.0067178	15.24
204971_at	cystatin A (stefin A)	CSTA	0.0024566	15.2
230422_at	formyl peptide receptor 3	FPR3	0.0003574	15.01
211582_x_at	leukocyte specific transcript 1	LST1	0.0075786	14.35
204007_at	Fc fragment of IgG, low affinity IIIb, receptor (CD16b)	FCGR3B	0.0002591	14.18
223922_x_at	membrane-spanning 4-domains, subfamily A, member 6A	MS4A6A	0.0020138	13.94
219434_at	triggering receptor expressed on myeloid cells 1	TREM1	0.0001082	13.62
230391_at	CD84 molecule	CD84	0.0107553	13.25
223344_s_at	membrane-spanning 4-domains, subfamily A, member 7	MS4A7	0.0094337	13.13
242397_at	---	---	2.63e-05	12.97
214084_x_at	neutrophil cytosolic factor 1C pseudogene	NCF1C	0.0065108	12.95
1554899_s_at	Fc fragment of IgE, high affinity I, receptor for; gamma polypeptide	FCER1G	0.004135	12.88
201721_s_at	lysosomal protein transmembrane 5	LAPTM5	0.0015078	12.85
209933_s_at	CD300a molecule	CD300A	0.0026837	12.71
1555745_a_at	lysozyme	LYZ	7.65e-05	12.63
207697_x_at	leukocyte immunoglobulin-like receptor, subfamily B (with TM and ITIM domains), member 2	LILRB2	4.33e-05	12.53
32128_at	chemokine (C-C motif) ligand 18 (pulmonary and activation-regulated) /// c-C motif chemokine 18-like	CCL18 /// LOC101060271	0.0015224	12.29
209924_at	chemokine (C-C motif) ligand 18 (pulmonary and activation-regulated) /// c-C motif chemokine 18-like	CCL18 /// LOC101060271	0.0009481	12.15
204959_at	myeloid cell nuclear differentiation antigen	MNDA	0.000262	12.02
207957_s_at	protein kinase C, beta	PRKCB	3.24e-05	11.8
205098_at	chemokine (C-C motif) receptor 1	CCR1	0.004441	11.6
244313_at	complement component (3b/4b) receptor 1 (Knops blood group)	CR1	0.0017912	11.58
208438_s_at	Gardner-Rasheed feline sarcoma viral (v-fgr) oncogene homolog	FGR	0.0092643	11.55
226841_at	macrophage expressed 1	MPEG1	0.0064255	11.47
1555349_a_at	integrin, beta 2 (complement component 3 receptor 3 and 4 subunit)	ITGB2	0.010208	11.41
203305_at	coagulation factor XIII, A1 polypeptide	F13A1	0.0069844	11.35
215838_at	leukocyte immunoglobulin-like receptor, subfamily A (with TM domain), member 5	LILRA5	0.0162358	11.11
215633_x_at	leukocyte specific transcript 1	LST1	0.0020457	11.01
204438_at	mannose receptor, C type 1	MRC1	0.0004984	10.98
1555756_a_at	C-type lectin domain family 7, member A	CLEC7A	0.0008686	10.95
1554485_s_at	transmembrane protein 37	TMEM37	0.0012562	10.89
219666_at	membrane-spanning 4-domains, subfamily A, member 6A	MS4A6A	0.0038659	10.88
38487_at	stabilin 1	STAB1	0.000196	10.74
202803_s_at	integrin, beta 2 (complement component 3 receptor 3 and 4 subunit)	ITGB2	0.0085934	10.64
221724_s_at	C-type lectin domain family 4, member A	CLEC4A	0.0109075	10.6
201506_at	transforming growth factor, beta-induced, 68kDa	TGFBI	7.11e-05	10.51
203760_s_at	Src-like-adaptor	SLA	0.0052991	10.33
208131_s_at	prostaglandin I2 (prostacyclin) synthase	PTGIS	0.0264967	10.21
204232_at	Fc fragment of IgE, high affinity I, receptor for; gamma polypeptide	FCER1G	0.0070319	10.08
221210_s_at	N-acetylneuraminate pyruvate lyase (dihydrodipicolinate synthase)	NPL	0.0310996	10.04
229937_x_at	---	---	0.0012195	10.03
227061_at	---	---	0.0132397	10.03
204337_at	regulator of G-protein signaling 4	RGS4	0.0217279	9.9
227265_at	fibrinogen-like 2	FGL2	0.0002269	9.48
210644_s_at	leukocyte-associated immunoglobulin-like receptor 1	LAIR1	0.0078878	9.42
213603_s_at	ras-related C3 botulinum toxin substrate 2 (rho family, small GTP binding protein Rac2)	RAC2	3.36e-05	9.23
228532_at	chromosome 1 open reading frame 162	C1orf162	0.0045639	9.06
214770_at	macrophage scavenger receptor 1	MSR1	0.0019608	9.04
204829_s_at	folate receptor 2 (fetal)	FOLR2	0.0276977	8.97
213733_at	myosin IF	MYO1F	0.0008056	8.96
211478_s_at	dipeptidyl-peptidase 4	DPP4	0.0089018	8.91
207238_s_at	protein tyrosine phosphatase, receptor type, C	PTPRC	0.0008228	8.89
211192_s_at	CD84 molecule	CD84	0.0138547	8.78
44673_at	sialic acid binding Ig-like lectin 1, sialoadhesin	SIGLEC1	0.0103346	8.72
201720_s_at	lysosomal protein transmembrane 5	LAPTM5	0.0047095	8.72
203416_at	CD53 molecule	CD53	0.0011618	8.69
206710_s_at	erythrocyte membrane protein band 4.1-like 3	EPB41L3	0.0030889	8.65
204174_at	arachidonate 5-lipoxygenase-activating protein	ALOX5AP	0.0012238	8.63
213915_at	natural killer cell group 7 sequence	NKG7	0.000362	8.62
205859_at	lymphocyte antigen 86	LY86	0.0028732	8.55
203470_s_at	pleckstrin	PLEK	0.0109453	8.54
240873_x_at	Dab, mitogen-responsive phosphoprotein, homolog 2 (Drosophila)	DAB2	0.0003671	8.42
227190_at	transmembrane protein 37	TMEM37	0.0003614	8.34
205099_s_at	chemokine (C-C motif) receptor 1	CCR1	0.0050269	8.31
223620_at	G protein-coupled receptor 34	GPR34	0.0047654	8.24
232024_at	GTPase, IMAP family member 2	GIMAP2	0.0056676	8.23
207316_at	hyaluronan synthase 1	HAS1	0.00658	8.22
210629_x_at	leukocyte specific transcript 1	LST1	0.0013973	8.17
213160_at	dedicator of cytokinesis 2	DOCK2	0.0018511	8.16
204416_x_at	apolipoprotein C-I	APOC1	0.0056327	8.14
221188_s_at	cell death-inducing DFFA-like effector b	CIDEB	3.45e-05	7.99
210146_x_at	leukocyte immunoglobulin-like receptor, subfamily B (with TM and ITIM domains), member 2	LILRB2	0.0005546	7.93
34210_at	CD52 molecule	CD52	0.002321	7.9
227645_at	phosphoinositide-3-kinase, regulatory subunit 5	PIK3R5	0.0208198	7.77
210895_s_at	CD86 molecule	CD86	0.0092601	7.74
205988_at	CD84 molecule	CD84	0.00218	7.68
220330_s_at	SAM domain, SH3 domain and nuclear localization signals 1	SAMSN1	0.0045929	7.64
206715_at	transcription factor EC	TFEC	0.0129638	7.59
201847_at	lipase A, lysosomal acid, cholesterol esterase	LIPA	0.0024969	7.55
202957_at	hematopoietic cell-specific Lyn substrate 1	HCLS1	0.0018033	7.5
202917_s_at	S100 calcium binding protein A8	S100A8	0.0144327	7.43
205382_s_at	complement factor D (adipsin)	CFD	0.0018157	7.41
201422_at	interferon, gamma-inducible protein 30 /// phosphoinositide-3-kinase, regulatory subunit 2 (beta)	IFI30 /// PIK3R2	0.0003429	7.32
203382_s_at	apolipoprotein E	APOE	0.0054821	7.27
202974_at	membrane protein, palmitoylated 1, 55kDa	MPP1	0.0017711	7.2
242714_at	---	---	0.0082892	7.19
206366_x_at	chemokine (C motif) ligand 1	XCL1	0.005366	7.17
211732_x_at	histamine N-methyltransferase	HNMT	0.0068354	7.17
223405_at	N-acetylneuraminate pyruvate lyase (dihydrodipicolinate synthase)	NPL	0.0088062	7.16
209906_at	complement component 3a receptor 1	C3AR1	0.0022785	7.05
219279_at	dedicator of cytokinesis 10	DOCK10	0.0002177	7.02
203561_at	Fc fragment of IgG, low affinity IIa, receptor (CD32)	FCGR2A	0.0084475	6.96
220088_at	complement component 5a receptor 1	C5AR1	0.0253435	6.94
214079_at	dehydrogenase/reductase (SDR family) member 2	DHRS2	0.0244985	6.92
201858_s_at	serglycin	SRGN	0.0003421	6.88
206584_at	lymphocyte antigen 96	LY96	0.0043132	6.88
201859_at	serglycin	SRGN	0.0008241	6.83
1559777_at	uncharacterized LOC731424	LOC731424	0.0383411	6.81
206111_at	ribonuclease, RNase A family, 2 (liver, eosinophil-derived neurotoxin)	RNASE2	0.0106249	6.79
242388_x_at	T-cell activation RhoGTPase activating protein	TAGAP	0.0026721	6.78
211795_s_at	FYN binding protein	FYB	0.0002553	6.75
230925_at	amyloid beta (A4) precursor protein-binding, family B, member 1 interacting protein	APBB1IP	0.0001414	6.68
202497_x_at	solute carrier family 2 (facilitated glucose transporter), member 3	SLC2A3	0.0004679	6.67
206420_at	immunoglobulin superfamily, member 6	IGSF6	0.0031876	6.64
1554240_a_at	integrin, alpha L (antigen CD11A (p180), lymphocyte function-associated antigen 1; alpha polypeptide)	ITGAL	0.0003608	6.59
214370_at	S100 calcium binding protein A8	S100A8	0.0120485	6.55
227266_s_at	FYN binding protein	FYB	0.0004944	6.55
1552542_s_at	T-cell activation RhoGTPase activating protein	TAGAP	0.0028157	6.5
204563_at	selectin L	SELL	0.0044514	6.5
210423_s_at	solute carrier family 11 (proton-coupled divalent metal ion transporters), member 1	SLC11A1	0.0197334	6.49
219386_s_at	SLAM family member 8	SLAMF8	0.0371647	6.44
208146_s_at	carboxypeptidase, vitellogenic-like	CPVL	6.9e-05	6.42
241752_at	solute carrier family 8 (sodium/calcium exchanger), member 1	SLC8A1	2.72e-05	6.41
210004_at	oxidized low density lipoprotein (lectin-like) receptor 1	OLR1	0.0004526	6.39
209721_s_at	intermediate filament family orphan 1	IFFO1	0.0001307	6.35
205220_at	hydroxycarboxylic acid receptor 3	HCAR3	0.026559	6.35
203471_s_at	pleckstrin	PLEK	0.0021849	6.32
204112_s_at	histamine N-methyltransferase	HNMT	9.72e-05	6.28
204220_at	glia maturation factor, gamma	GMFG	0.0030614	6.26
233127_at	---	---	0.0387869	6.26
211336_x_at	leukocyte immunoglobulin-like receptor, subfamily B (with TM and ITIM domains), member 1	LILRB1	0.0072066	6.25
222908_at	piezo-type mechanosensitive ion channel component 2	PIEZO2	0.0142328	6.22
219282_s_at	transient receptor potential cation channel, subfamily V, member 2	TRPV2	0.0032179	6.19
232267_at	G protein-coupled receptor 133	GPR133	0.0053176	6.18
202388_at	regulator of G-protein signaling 2, 24kDa	RGS2	0.0033213	6.15
207610_s_at	egf-like module containing, mucin-like, hormone receptor-like 2	EMR2	0.004847	6.14
228083_at	calcium channel, voltage-dependent, alpha 2/delta subunit 4	CACNA2D4	0.0090926	6.11
203473_at	solute carrier organic anion transporter family, member 2B1	SLCO2B1	0.0047834	6.1
228298_at	PC-esterase domain containing 1B	PCED1B	0.0061087	6.1
209685_s_at	protein kinase C, beta	PRKCB	7.9e-05	6.06
219295_s_at	procollagen C-endopeptidase enhancer 2	PCOLCE2	0.0063896	6.06
200785_s_at	low density lipoprotein receptor-related protein 1	LRP1	2.07e-05	6.06
209392_at	ectonucleotide pyrophosphatase/phosphodiesterase 2	ENPP2	0.0002458	6.06
201279_s_at	Dab, mitogen-responsive phosphoprotein, homolog 2 (Drosophila)	DAB2	0.0001653	6.04
212998_x_at	major histocompatibility complex, class II, DQ beta 1 /// HLA class II histocompatibility antigen, DQ beta 1 chain-like	HLA-DQB1 /// LOC101060835	0.0433693	6.02
204852_s_at	protein tyrosine phosphatase, non-receptor type 7	PTPN7	0.0006258	6.01
203729_at	epithelial membrane protein 3	EMP3	0.0019855	5.97
214349_at	---	---	0.0052918	5.97
226875_at	dedicator of cytokinesis 11	DOCK11	0.000145	5.94
223343_at	membrane-spanning 4-domains, subfamily A, member 7	MS4A7	0.0230504	5.93
204774_at	ecotropic viral integration site 2A	EVI2A	0.006227	5.93
206545_at	CD28 molecule	CD28	0.0034756	5.9
1561615_s_at	solute carrier family 8 (sodium/calcium exchanger), member 1	SLC8A1	4.52e-05	5.8
214470_at	killer cell lectin-like receptor subfamily B, member 1	KLRB1	0.0044461	5.79
211276_at	transcription elongation factor A (SII)-like 2	TCEAL2	0.0265869	5.78
1562608_at	---	---	0.0221341	5.71
203761_at	Src-like-adaptor	SLA	0.0101081	5.7
203717_at	dipeptidyl-peptidase 4	DPP4	0.014402	5.69
237732_at	proline rich 9	PRR9	0.0370884	5.67
203104_at	colony stimulating factor 1 receptor	CSF1R	0.0029422	5.64
211887_x_at	macrophage scavenger receptor 1	MSR1	0.0107721	5.61
207075_at	NLR family, pyrin domain containing 3	NLRP3	0.0002334	5.57
203060_s_at	3'-phosphoadenosine 5'-phosphosulfate synthase 2	PAPSS2	0.0004675	5.53
235102_x_at	small nucleolar RNA, C/D box 3A /// small nucleolar RNA, C/D box 3B-1 /// small nucleolar RNA, C/D box 3B-2 /// small nucleolar RNA, C/D box 3C /// small nucleolar RNA, C/D box 3D	SNORD3A /// SNORD3B-1 /// SNORD3B-2 /// SNORD3C /// SNORD3D	0.0006057	5.49
230174_at	lysophospholipase-like 1	LYPLAL1	0.0062152	5.42
205428_s_at	calbindin 2	CALB2	0.0212404	5.4
224451_x_at	Rho GTPase activating protein 9	ARHGAP9	0.0112326	5.4
203037_s_at	metastasis suppressor 1	MTSS1	0.0053047	5.39
203603_s_at	zinc finger E-box binding homeobox 2	ZEB2	0.0002786	5.37
206363_at	v-maf musculoaponeurotic fibrosarcoma oncogene homolog (avian)	MAF	0.0021803	5.37
203217_s_at	ST3 beta-galactoside alpha-2,3-sialyltransferase 5	ST3GAL5	0.0007091	5.35
204588_s_at	solute carrier family 7 (amino acid transporter light chain, y+L system), member 7	SLC7A7	0.0014617	5.35
203058_s_at	3'-phosphoadenosine 5'-phosphosulfate synthase 2	PAPSS2	0.0016154	5.35
213624_at	sphingomyelin phosphodiesterase, acid-like 3A	SMPDL3A	0.0041426	5.34
1555638_a_at	SAM domain, SH3 domain and nuclear localization signals 1	SAMSN1	0.0038782	5.28
1554285_at	hepatitis A virus cellular receptor 2	HAVCR2	0.0152763	5.27
211892_s_at	prostaglandin I2 (prostacyclin) synthase	PTGIS	0.0049028	5.26
207419_s_at	ras-related C3 botulinum toxin substrate 2 (rho family, small GTP binding protein Rac2)	RAC2	0.0411994	5.25
211796_s_at	T cell receptor beta constant 1	TRBC1	0.0024054	5.24
204834_at	fibrinogen-like 2	FGL2	0.0001949	5.23
228207_at	uncharacterized LOC100499489	LOC100499489	0.0209138	5.2
229560_at	toll-like receptor 8	TLR8	0.0050035	5.19
214467_at	G protein-coupled receptor 65	GPR65	0.0075377	5.16
218831_s_at	Fc fragment of IgG, receptor, transporter, alpha	FCGRT	0.0032143	5.15
211135_x_at	leukocyte immunoglobulin-like receptor, subfamily A (with TM domain), member 6 /// leukocyte immunoglobulin-like receptor, subfamily B (with TM and ITIM domains), member 3	LILRA6 /// LILRB3	0.012426	5.13
219561_at	coatomer protein complex, subunit zeta 2	COPZ2	0.0005107	5.08
220491_at	hepcidin antimicrobial peptide	HAMP	0.0098194	5.06
200743_s_at	tripeptidyl peptidase I	TPP1	0.0013639	5.05
221731_x_at	versican	VCAN	0.00076	5.04
1569599_at	SAM domain, SH3 domain and nuclear localization signals 1	SAMSN1	0.0050891	5
238356_at	dedicator of cytokinesis 11	DOCK11	0.0004443	5
212587_s_at	protein tyrosine phosphatase, receptor type, C	PTPRC	0.0011389	4.99
229723_at	T-cell activation RhoGTPase activating protein	TAGAP	0.0024168	4.98
211742_s_at	ecotropic viral integration site 2B	EVI2B	0.0078849	4.98
204661_at	CD52 molecule	CD52	0.008939	4.98
212588_at	protein tyrosine phosphatase, receptor type, C	PTPRC	0.0032468	4.97
212464_s_at	fibronectin 1	FN1	0.003062	4.97
201141_at	glycoprotein (transmembrane) nmb	GPNMB	0.0003344	4.95
223939_at	succinate receptor 1	SUCNR1	0.007599	4.94
206060_s_at	protein tyrosine phosphatase, non-receptor type 22 (lymphoid)	PTPN22	0.0017117	4.94
228333_at	zinc finger E-box binding homeobox 2	ZEB2	0.0081235	4.92
202499_s_at	solute carrier family 2 (facilitated glucose transporter), member 3	SLC2A3	0.000122	4.91
219812_at	poliovirus receptor related immunoglobulin domain containing	PVRIG	0.0063978	4.91
1554406_a_at	C-type lectin domain family 7, member A	CLEC7A	0.0051842	4.89
219358_s_at	ArfGAP with dual PH domains 2	ADAP2	0.0118075	4.89
202498_s_at	solute carrier family 2 (facilitated glucose transporter), member 3	SLC2A3	0.00013	4.87
203665_at	heme oxygenase (decycling) 1	HMOX1	0.0012142	4.85
222756_s_at	arrestin, beta 1	ARRB1	0.0113494	4.85
226459_at	phosphoinositide-3-kinase adaptor protein 1	PIK3AP1	0.020942	4.84
226789_at	embigin	EMB	0.0050786	4.83
1562194_at	---	---	0.0035315	4.83
203381_s_at	apolipoprotein E	APOE	0.0090218	4.82
216834_at	regulator of G-protein signaling 1	RGS1	0.0061526	4.81
229635_at	uncharacterized LOC100505702	LOC100505702	0.0074917	4.81
216442_x_at	fibronectin 1	FN1	0.0062229	4.81
204923_at	SAM and SH3 domain containing 3	SASH3	0.0018334	4.8
221921_s_at	cell adhesion molecule 3	CADM3	0.0387369	4.8
1553169_at	leucine rich repeat neuronal 4	LRRN4	0.0264443	4.79
205738_s_at	fatty acid binding protein 3, muscle and heart (mammary-derived growth inhibitor)	FABP3	0.0016844	4.77
210784_x_at	leukocyte immunoglobulin-like receptor, subfamily A (with TM domain), member 6 /// leukocyte immunoglobulin-like receptor, subfamily B (with TM and ITIM domains), member 3	LILRA6 /// LILRB3	0.0157011	4.76
203851_at	insulin-like growth factor binding protein 6	IGFBP6	0.0251919	4.76
202191_s_at	growth arrest-specific 7	GAS7	0.0016716	4.76
204912_at	interleukin 10 receptor, alpha	IL10RA	0.0063587	4.72
222088_s_at	solute carrier family 2 (facilitated glucose transporter), member 14 /// solute carrier family 2 (facilitated glucose transporter), member 3	SLC2A14 /// SLC2A3	0.0005215	4.67
210972_x_at	T cell receptor alpha constant /// T cell receptor alpha joining 17 /// T cell receptor alpha variable 20	TRAC /// TRAJ17 /// TRAV20	0.0002668	4.66
203074_at	annexin A8 /// annexin A8-like 1 /// annexin A8-like 2	ANXA8 /// ANXA8L1 /// ANXA8L2	0.0272401	4.66
205234_at	solute carrier family 16, member 4 (monocarboxylic acid transporter 5)	SLC16A4	0.0366524	4.65
208422_at	macrophage scavenger receptor 1	MSR1	0.0058103	4.65
206662_at	glutaredoxin (thioltransferase)	GLRX	0.000284	4.65
201278_at	Dab, mitogen-responsive phosphoprotein, homolog 2 (Drosophila)	DAB2	5.41e-05	4.64
221898_at	podoplanin	PDPN	0.001155	4.63
222717_at	serum deprivation response	SDPR	0.0020699	4.62
226436_at	Ras association (RalGDS/AF-6) domain family member 4	RASSF4	0.0069424	4.62
218918_at	mannosidase, alpha, class 1C, member 1	MAN1C1	0.018157	4.62
201288_at	Rho GDP dissociation inhibitor (GDI) beta	ARHGDIB	0.0007628	4.6
205863_at	S100 calcium binding protein A12	S100A12	0.0161447	4.57
207224_s_at	sialic acid binding Ig-like lectin 7	SIGLEC7	0.0146087	4.55
209441_at	Rho-related BTB domain containing 2	RHOBTB2	0.0177058	4.54
206033_s_at	desmocollin 3	DSC3	0.0228242	4.51
208885_at	lymphocyte cytosolic protein 1 (L-plastin)	LCP1	0.0022574	4.48
211991_s_at	major histocompatibility complex, class II, DP alpha 1	HLA-DPA1	0.0269447	4.47
210495_x_at	fibronectin 1	FN1	0.0047229	4.47
227084_at	dystrobrevin, alpha	DTNA	0.0026614	4.47
202742_s_at	protein kinase, cAMP-dependent, catalytic, beta	PRKACB	0.0151043	4.46
229390_at	family with sequence similarity 26, member F	FAM26F	0.0013963	4.46
219183_s_at	cytohesin 4	CYTH4	0.0127296	4.46
212488_at	collagen, type V, alpha 1	COL5A1	0.0019721	4.45
205695_at	serine dehydratase	SDS	0.0198813	4.44
209264_s_at	tetraspanin 4	TSPAN4	0.0007728	4.43
212884_x_at	apolipoprotein E	APOE	0.01013	4.43
219505_at	cat eye syndrome chromosome region, candidate 1	CECR1	0.0050706	4.42
243819_at	---	---	0.0068075	4.42
203716_s_at	dipeptidyl-peptidase 4	DPP4	0.0442496	4.41
204638_at	acid phosphatase 5, tartrate resistant	ACP5	0.001509	4.41
208510_s_at	peroxisome proliferator-activated receptor gamma	PPARG	0.0165565	4.4
204118_at	CD48 molecule	CD48	0.0088584	4.4
235593_at	zinc finger E-box binding homeobox 2	ZEB2	0.0012839	4.39
221019_s_at	collectin sub-family member 12	COLEC12	0.0209979	4.36
219892_at	transmembrane 6 superfamily member 1	TM6SF1	0.0004023	4.35
205419_at	G protein-coupled receptor 183	GPR183	0.0063566	4.35
227320_at	family with sequence similarity 101, member A /// protein FAM101A	FAM101A /// ZNF664-FAM101A	0.0466975	4.35
218435_at	DnaJ (Hsp40) homolog, subfamily C, member 15	DNAJC15	0.0024073	4.33
208981_at	platelet/endothelial cell adhesion molecule 1	PECAM1	0.0203213	4.32
204073_s_at	myelin regulatory factor	MYRF	0.0318784	4.31
213418_at	heat shock 70kDa protein 6 (HSP70B')	HSPA6	0.0119982	4.31
117_at	heat shock 70kDa protein 6 (HSP70B')	HSPA6	0.0169501	4.3
240440_at	N-acetylneuraminate pyruvate lyase (dihydrodipicolinate synthase)	NPL	0.0147369	4.29
1559975_at	B-cell translocation gene 1, anti-proliferative	BTG1	0.0155974	4.27
1555812_a_at	Rho GDP dissociation inhibitor (GDI) beta	ARHGDIB	0.0002038	4.27
232543_x_at	Rho GTPase activating protein 9	ARHGAP9	0.0228165	4.27
223767_at	G protein-coupled receptor 84	GPR84	0.0169088	4.26
201744_s_at	lumican	LUM	0.024784	4.25
204059_s_at	malic enzyme 1, NADP(+)-dependent, cytosolic	ME1	0.0326807	4.24
205270_s_at	lymphocyte cytosolic protein 2 (SH2 domain containing leukocyte protein of 76kDa)	LCP2	0.0027209	4.23
214054_at	docking protein 2, 56kDa	DOK2	0.0087235	4.23
242946_at	CD53 molecule	CD53	0.0012084	4.23
210510_s_at	neuropilin 1	NRP1	0.0039392	4.22
211719_x_at	fibronectin 1	FN1	0.0057643	4.2
202988_s_at	regulator of G-protein signaling 1	RGS1	0.0477242	4.17
230170_at	oncostatin M	OSM	0.0474409	4.17
201280_s_at	Dab, mitogen-responsive phosphoprotein, homolog 2 (Drosophila)	DAB2	0.0001717	4.17
240020_at	---	---	0.0062694	4.16
210613_s_at	synaptogyrin 1	SYNGR1	0.0057531	4.15
218589_at	lysophosphatidic acid receptor 6	LPAR6	0.0104195	4.14
222191_s_at	xylosylprotein beta 1,4-galactosyltransferase, polypeptide 7	B4GALT7	0.0080677	4.14
219574_at	membrane-associated ring finger (C3HC4) 1, E3 ubiquitin protein ligase	1-Mar	0.0283447	4.14
221974_at	imprinted in Prader-Willi syndrome (non-protein coding) /// uncharacterized LOC100506948 /// small nucleolar RNA, C/D box 107 /// small nucleolar RNA, C/D box 115-13 /// small nucleolar RNA, C/D box 115-26 /// small nucleolar RNA, C/D box 115-7 /// small nucleolar RNA, C/D box 116-28 /// small nuclear ribonucleoprotein polypeptide N	IPW /// LOC100506948 /// SNORD107 /// SNORD115-13 /// SNORD115-26 /// SNORD115-7 /// SNORD116-28 /// SNRPN	0.0004963	4.12
201809_s_at	endoglin	ENG	0.0078526	4.12
1553043_a_at	CD300 molecule-like family member f	CD300LF	0.0083977	4.12
233575_s_at	transducin-like enhancer of split 4 (E(sp1) homolog, Drosophila)	TLE4	0.0071976	4.11
204860_s_at	baculoviral IAP repeat-containing protein 1-like /// NLR family, apoptosis inhibitory protein	LOC101060527 /// NAIP	0.0159549	4.11
219371_s_at	Kruppel-like factor 2 (lung)	KLF2	0.006846	4.11
225173_at	Rho GTPase activating protein 18	ARHGAP18	0.0011403	4.11
244352_at	CD84 molecule	CD84	0.0090109	4.1
223395_at	ABI family, member 3 (NESH) binding protein	ABI3BP	0.0092883	4.07
212820_at	Dmx-like 2	DMXL2	0.0023332	4.05
218162_at	olfactomedin-like 3	OLFML3	0.0181569	4.04
209949_at	neutrophil cytosolic factor 2	NCF2	0.0333451	4.04
208851_s_at	Thy-1 cell surface antigen	THY1	0.0214458	4.03
231780_at	globoside alpha-1,3-N-acetylgalactosaminyltransferase 1	GBGT1	0.0011812	4.02
221698_s_at	C-type lectin domain family 7, member A	CLEC7A	0.0071803	4.01
204924_at	toll-like receptor 2	TLR2	0.0201199	4
204430_s_at	solute carrier family 2 (facilitated glucose/fructose transporter), member 5	SLC2A5	0.0011936	4
212489_at	collagen, type V, alpha 1	COL5A1	0.0106235	3.99
211067_s_at	growth arrest-specific 7	GAS7	0.001088	3.98
36030_at	intermediate filament family orphan 1	IFFO1	0.000764	3.97
221044_s_at	tripartite motif containing 34 /// TRIM6-TRIM34 readthrough	TRIM34 /// TRIM6-TRIM34	0.0040016	3.96
229383_at	membrane-associated ring finger (C3HC4) 1, E3 ubiquitin protein ligase	1-Mar	0.0335606	3.96
1558299_at	---	---	0.0094109	3.96
203167_at	TIMP metallopeptidase inhibitor 2	TIMP2	0.0007829	3.93
244598_at	lymphocyte cytosolic protein 2 (SH2 domain containing leukocyte protein of 76kDa)	LCP2	0.0129505	3.93
219385_at	SLAM family member 8	SLAMF8	0.0022622	3.92
1553034_at	serologically defined colon cancer antigen 8	SDCCAG8	0.0479888	3.92
210839_s_at	ectonucleotide pyrophosphatase/phosphodiesterase 2	ENPP2	0.000841	3.9
225524_at	anthrax toxin receptor 2	ANTXR2	0.0130205	3.88
205498_at	growth hormone receptor	GHR	0.0167226	3.87
203507_at	CD68 molecule /// small nucleolar RNA, H/ACA box 67	CD68 /// SNORA67	0.0206205	3.87
235735_at	tumor necrosis factor (ligand) superfamily, member 8	TNFSF8	0.0295244	3.86
226658_at	podoplanin	PDPN	0.0212218	3.86
213831_at	major histocompatibility complex, class II, DQ alpha 1 /// HLA class II histocompatibility antigen, DQ alpha 1 chain-like	HLA-DQA1 /// LOC100509457	0.0301471	3.86
230264_s_at	adaptor-related protein complex 1, sigma 2 subunit	AP1S2	0.0186918	3.86
204749_at	nucleosome assembly protein 1-like 3	NAP1L3	0.0375882	3.85
227808_at	DnaJ (Hsp40) homolog, subfamily C, member 15	DNAJC15	0.0005013	3.84
241041_at	---	---	0.0063239	3.84
225502_at	dedicator of cytokinesis 8	DOCK8	0.0087702	3.83
240173_at	---	---	0.0261354	3.83
219228_at	zinc finger protein 331	ZNF331	0.0007493	3.82
211902_x_at	YME1-like 1 ATPase	YME1L1	0.0201419	3.82
219263_at	ring finger protein 128, E3 ubiquitin protein ligase	RNF128	0.0042164	3.81
210354_at	interferon, gamma	IFNG	0.049905	3.81
207277_at	CD209 molecule	CD209	0.004005	3.81
231182_at	WAS/WASL interacting protein family, member 1	WIPF1	0.0254829	3.8
204620_s_at	versican	VCAN	0.0075731	3.8
205685_at	CD86 molecule	CD86	0.0093657	3.8
201785_at	ribonuclease, RNase A family, 1 (pancreatic)	RNASE1	0.0334307	3.79
203440_at	cadherin 2, type 1, N-cadherin (neuronal)	CDH2	0.0373032	3.79
213869_x_at	Thy-1 cell surface antigen	THY1	0.0369024	3.78
213416_at	integrin, alpha 4 (antigen CD49D, alpha 4 subunit of VLA-4 receptor)	ITGA4	0.0110505	3.77
237496_at	---	---	0.001813	3.77
215891_s_at	GM2 ganglioside activator	GM2A	0.0021205	3.76
230084_at	solute carrier family 30 (zinc transporter), member 2	SLC30A2	0.018619	3.75
231925_at	NULL /// NULL	OTTHUMG00000159695 /// RP11-38P22.2	0.0050498	3.75
215612_at	---	---	0.0317204	3.74
200866_s_at	prosaposin	PSAP	0.007769	3.72
211990_at	major histocompatibility complex, class II, DP alpha 1	HLA-DPA1	0.01937	3.72
203799_at	CD302 molecule /// LY75-CD302 readthrough	CD302 /// LY75-CD302	0.0081591	3.72
228573_at	anthrax toxin receptor 2	ANTXR2	0.0144665	3.72
230741_at	NULL /// NULL	OTTHUMG00000172919 /// RP11-340F14.5	0.0275616	3.71
213553_x_at	apolipoprotein C-I	APOC1	0.0069245	3.71
212671_s_at	major histocompatibility complex, class II, DQ alpha 1 /// major histocompatibility complex, class II, DQ alpha 2 /// HLA class II histocompatibility antigen, DQ alpha 1 chain-like	HLA-DQA1 /// HLA-DQA2 /// LOC100509457	0.0395816	3.7
214390_s_at	branched chain amino-acid transaminase 1, cytosolic	BCAT1	0.0110676	3.7
230167_at	ADAM metallopeptidase with thrombospondin type 1 motif, 14	ADAMTS14	0.0120093	3.7
243124_at	RNA polymerase I transcription factor homolog (S. cerevisiae) pseudogene 2	RRN3P2	0.0436869	3.69
225763_at	RCSD domain containing 1	RCSD1	0.0094211	3.69
207677_s_at	neutrophil cytosolic factor 4, 40kDa	NCF4	0.0295795	3.69
35974_at	lymphoid-restricted membrane protein	LRMP	0.0074463	3.68
202075_s_at	phospholipid transfer protein	PLTP	0.0144186	3.67
238127_at	GAS6 antisense RNA 1	GAS6-AS1	0.0020994	3.64
227613_at	zinc finger protein 331	ZNF331	0.0022957	3.62
1559263_s_at	zinc finger CCCH-type containing 12D	ZC3H12D	0.0068988	3.61
220918_at	RUNX1 intronic transcript 1 (non-protein coding)	RUNX1-IT1	0.0005813	3.61
209696_at	fructose-1,6-bisphosphatase 1	FBP1	0.0109272	3.61
205758_at	CD8a molecule	CD8A	0.0272412	3.61
212667_at	secreted protein, acidic, cysteine-rich (osteonectin)	SPARC	0.0292927	3.6
209365_s_at	extracellular matrix protein 1	ECM1	0.0020153	3.6
238668_at	---	---	0.0076766	3.6
202741_at	protein kinase, cAMP-dependent, catalytic, beta	PRKACB	0.0017073	3.59
208018_s_at	hemopoietic cell kinase	HCK	0.022265	3.59
202156_s_at	CUGBP, Elav-like family member 2	CELF2	0.0007804	3.59
60471_at	Ras and Rab interactor 3	RIN3	0.0012257	3.58
221666_s_at	PYD and CARD domain containing	PYCARD	0.0062398	3.58
205821_at	KLRC4-KLRK1 readthrough /// killer cell lectin-like receptor subfamily K, member 1	KLRC4-KLRK1 /// KLRK1	0.0410077	3.58
209823_x_at	major histocompatibility complex, class II, DQ beta 1 /// HLA class II histocompatibility antigen, DQ beta 1 chain-like	HLA-DQB1 /// LOC101060835	0.0323995	3.57
210042_s_at	cathepsin Z	CTSZ	0.004221	3.57
209879_at	selectin P ligand	SELPLG	0.0015399	3.56
1552365_at	scinderin	SCIN	0.0064233	3.56
230636_s_at	Kruppel-like factor 9	KLF9	0.0004042	3.56
236513_at	---	---	0.0289741	3.55
1558847_at	long intergenic non-protein coding RNA 565	LINC00565	0.0275114	3.54
225166_at	Rho GTPase activating protein 18	ARHGAP18	0.0097026	3.54
234050_at	T-cell activation RhoGTPase activating protein	TAGAP	0.0161525	3.53
237054_at	ectonucleotide pyrophosphatase/phosphodiesterase 5 (putative)	ENPP5	0.0178522	3.53
225242_s_at	coiled-coil domain containing 80	CCDC80	0.0430366	3.53
230542_at	zinc finger protein 597	ZNF597	0.0463872	3.52
204929_s_at	vesicle-associated membrane protein 5	VAMP5	0.0033002	3.52
213241_at	plexin C1	PLXNC1	0.0328631	3.52
205114_s_at	chemokine (C-C motif) ligand 3 /// chemokine (C-C motif) ligand 3-like 1 /// chemokine (C-C motif) ligand 3-like 3 /// c-C motif chemokine 3-like	CCL3 /// CCL3L1 /// CCL3L3 /// LOC101060267	0.0303655	3.52
220532_s_at	transmembrane protein 176B	TMEM176B	0.0072317	3.51
242685_at	GTP-binding protein 8 (putative)	GTPBP8	0.043193	3.51
226517_at	branched chain amino-acid transaminase 1, cytosolic	BCAT1	0.0096331	3.51
200622_x_at	calmodulin 1 (phosphorylase kinase, delta) /// calmodulin 2 (phosphorylase kinase, delta) /// calmodulin 3 (phosphorylase kinase, delta)	CALM1 /// CALM2 /// CALM3	0.0046604	3.5
223241_at	sorting nexin 8	SNX8	0.0167784	3.49
229543_at	NULL /// NULL	OTTHUMG00000159342 /// RP1-93H18.6	0.0122707	3.49
1570375_at	uncharacterized LOC100506585	LOC100506585	0.0205427	3.49
222218_s_at	paired immunoglobin-like type 2 receptor alpha	PILRA	0.0304394	3.48
223562_at	parvin, gamma	PARVG	0.021485	3.48
212873_at	histocompatibility (minor) HA-1	HMHA1	0.0139464	3.48
202481_at	dehydrogenase/reductase (SDR family) member 3	DHRS3	0.0032882	3.48
203139_at	death-associated protein kinase 1	DAPK1	0.0006503	3.47
237753_at	interleukin 21 receptor	IL21R	0.0468067	3.46
205269_at	lymphocyte cytosolic protein 2 (SH2 domain containing leukocyte protein of 76kDa)	LCP2	0.0058846	3.45
211571_s_at	versican	VCAN	0.0380065	3.44
205529_s_at	runt-related transcription factor 1; translocated to, 1 (cyclin D-related)	RUNX1T1	0.0205412	3.44
204627_s_at	integrin, beta 3 (platelet glycoprotein IIIa, antigen CD61)	ITGB3	0.015026	3.44
202295_s_at	cathepsin H	CTSH	0.0075292	3.44
218345_at	transmembrane protein 176A	TMEM176A	0.0040908	3.43
207275_s_at	acyl-CoA synthetase long-chain family member 1	ACSL1	0.0230436	3.43
203299_s_at	adaptor-related protein complex 1, sigma 2 subunit	AP1S2	0.0297501	3.42
231579_s_at	TIMP metallopeptidase inhibitor 2	TIMP2	0.0017124	3.4
208850_s_at	Thy-1 cell surface antigen	THY1	0.0335394	3.4
206001_at	neuropeptide Y	NPY	0.0138985	3.4
210757_x_at	Dab, mitogen-responsive phosphoprotein, homolog 2 (Drosophila)	DAB2	0.0040105	3.4
1554638_at	zinc finger, FYVE domain containing 16	ZFYVE16	0.0498173	3.39
1405_i_at	chemokine (C-C motif) ligand 5	CCL5	0.0044778	3.38
203300_x_at	adaptor-related protein complex 1, sigma 2 subunit	AP1S2	0.0186041	3.38
204362_at	src kinase associated phosphoprotein 2	SKAP2	0.0002654	3.37
204359_at	fibronectin leucine rich transmembrane protein 2 /// uncharacterized LOC100506718	FLRT2 /// LOC100506718	0.0176369	3.37
201508_at	insulin-like growth factor binding protein 4	IGFBP4	0.0168267	3.36
211656_x_at	major histocompatibility complex, class II, DQ beta 1 /// HLA class II histocompatibility antigen, DQ beta 1 chain-like	HLA-DQB1 /// LOC101060835	0.0168446	3.36
201137_s_at	major histocompatibility complex, class II, DP beta 1	HLA-DPB1	0.0289745	3.35
235518_at	solute carrier family 8 (sodium/calcium exchanger), member 1	SLC8A1	0.0016921	3.33
206289_at	homeobox A4	HOXA4	0.0142813	3.33
226751_at	cannabinoid receptor interacting protein 1	CNRIP1	0.0193161	3.33
202664_at	WAS/WASL interacting protein family, member 1	WIPF1	0.0009104	3.32
217226_s_at	sideroflexin 3	SFXN3	0.0015203	3.32
210305_at	phosphodiesterase 4D interacting protein	PDE4DIP	0.0208192	3.32
201212_at	legumain	LGMN	0.0350959	3.32
205206_at	Kallmann syndrome 1 sequence	KAL1	0.0137871	3.32
224560_at	TIMP metallopeptidase inhibitor 2	TIMP2	0.0061392	3.31
1560396_at	kelch-like family member 6	KLHL6	0.0465786	3.31
211133_x_at	leukocyte immunoglobulin-like receptor, subfamily A (with TM domain), member 6 /// leukocyte immunoglobulin-like receptor, subfamily B (with TM and ITIM domains), member 3	LILRA6 /// LILRB3	0.0102214	3.3
203474_at	IQ motif containing GTPase activating protein 2	IQGAP2	0.0307549	3.3
226568_at	family with sequence similarity 102, member B	FAM102B	0.0077205	3.29
205715_at	bone marrow stromal cell antigen 1	BST1	0.0113094	3.29
211144_x_at	TCR gamma alternate reading frame protein /// T cell receptor gamma constant 2	TARP /// TRGC2	0.0036196	3.28
233555_s_at	sulfatase 2	SULF2	0.0388456	3.28
216236_s_at	solute carrier family 2 (facilitated glucose transporter), member 14 /// solute carrier family 2 (facilitated glucose transporter), member 3	SLC2A14 /// SLC2A3	0.004091	3.28
202628_s_at	serpin peptidase inhibitor, clade E (nexin, plasminogen activator inhibitor type 1), member 1	SERPINE1	0.013061	3.28
209122_at	uncharacterized LOC100509484 /// perilipin 2	LOC100509484 /// PLIN2	0.0020377	3.27
205488_at	granzyme A (granzyme 1, cytotoxic T-lymphocyte-associated serine esterase 3)	GZMA	0.0013729	3.27
229686_at	purinergic receptor P2Y, G-protein coupled, 8	P2RY8	0.0328767	3.26
220034_at	interleukin-1 receptor-associated kinase 3	IRAK3	0.0022877	3.26
226142_at	GLI pathogenesis-related 1	GLIPR1	0.0174675	3.26
207173_x_at	cadherin 11, type 2, OB-cadherin (osteoblast)	CDH11	0.0153234	3.26
33197_at	myosin VIIA	MYO7A	0.0118438	3.25
209606_at	cytohesin 1 interacting protein	CYTIP	0.007872	3.25
225647_s_at	cathepsin C	CTSC	0.007658	3.25
228237_at	pappalysin 2	PAPPA2	0.0386319	3.24
211813_x_at	decorin	DCN	0.0171	3.24
202838_at	fucosidase, alpha-L- 1, tissue	FUCA1	0.0140249	3.23
219947_at	C-type lectin domain family 4, member A	CLEC4A	0.0036131	3.23
1554239_s_at	zinc binding alcohol dehydrogenase domain containing 2	ZADH2	0.0078004	3.22
227688_at	leucine-rich repeats and calponin homology (CH) domain containing 2	LRCH2	0.0293004	3.22
220391_at	zinc finger and BTB domain containing 3	ZBTB3	0.0102443	3.21
201389_at	integrin, alpha 5 (fibronectin receptor, alpha polypeptide)	ITGA5	0.007489	3.21
205640_at	aldehyde dehydrogenase 3 family, member B1	ALDH3B1	0.0044084	3.21
202311_s_at	collagen, type I, alpha 1	COL1A1	0.0368365	3.2
222912_at	arrestin, beta 1	ARRB1	0.0009811	3.2
206219_s_at	vav 1 guanine nucleotide exchange factor	VAV1	0.0326268	3.19
1554999_at	RasGEF domain family, member 1B	RASGEF1B	0.0152943	3.19
215671_at	phosphodiesterase 4B, cAMP-specific	PDE4B	0.049314	3.19
227711_at	gametocyte specific factor 1	GTSF1	0.007675	3.19
211776_s_at	erythrocyte membrane protein band 4.1-like 3	EPB41L3	0.0062009	3.19
244840_x_at	dedicator of cytokinesis 4	DOCK4	0.0165222	3.19
233510_s_at	parvin, gamma	PARVG	0.0104232	3.18
228410_at	GRB2-associated binding protein 3	GAB3	0.0004709	3.18
220974_x_at	sideroflexin 3	SFXN3	0.0025702	3.17
219140_s_at	retinol binding protein 4, plasma	RBP4	0.0413523	3.17
201566_x_at	inhibitor of DNA binding 2, dominant negative helix-loop-helix protein	ID2	0.0001425	3.17
1552701_a_at	caspase recruitment domain family, member 16	CARD16	0.0010328	3.17
242904_x_at	---	---	0.0013689	3.16
210915_x_at	T cell receptor beta constant 1	TRBC1	0.0036795	3.15
227889_at	lysophosphatidylcholine acyltransferase 2	LPCAT2	0.0119242	3.14
213539_at	CD3d molecule, delta (CD3-TCR complex)	CD3D	0.0057774	3.14
227522_at	carboxymethylenebutenolidase homolog (Pseudomonas)	CMBL	0.027653	3.13
238893_at	long intergenic non-protein coding RNA 936	LINC00936	0.0050696	3.12
38964_r_at	Wiskott-Aldrich syndrome	WAS	0.0137175	3.11
204879_at	podoplanin	PDPN	0.0259987	3.11
209276_s_at	glutaredoxin (thioltransferase)	GLRX	0.0030154	3.11
232331_at	---	---	0.0097947	3.11
202087_s_at	cathepsin L1	CTSL1	0.0320333	3.1
234994_at	transmembrane protein 200A	TMEM200A	0.0142052	3.09
230228_at	scavenger receptor cysteine rich domain containing (5 domains)	SSC5D	0.0045233	3.09
244661_at	sterol O-acyltransferase 1	SOAT1	0.0048067	3.09
49306_at	Ras association (RalGDS/AF-6) domain family member 4	RASSF4	0.0198892	3.09
204057_at	interferon regulatory factor 8	IRF8	0.0025364	3.09
1556545_at	NULL /// NULL	CTD-3014M21.1 /// OTTHUMG00000176042	0.017749	3.09
209539_at	Rac/Cdc42 guanine nucleotide exchange factor (GEF) 6	ARHGEF6	0.001622	3.09
219760_at	lin-7 homolog B (C. elegans)	LIN7B	0.0029603	3.08
229391_s_at	family with sequence similarity 26, member F	FAM26F	0.0003851	3.08
203290_at	major histocompatibility complex, class II, DQ alpha 1	HLA-DQA1	0.0164691	3.07
204358_s_at	fibronectin leucine rich transmembrane protein 2 /// uncharacterized LOC100506718	FLRT2 /// LOC100506718	0.032023	3.07
223553_s_at	docking protein 3	DOK3	0.0360229	3.07
1557143_at	CUB and Sushi multiple domains 2	CSMD2	0.0296624	3.07
1554464_a_at	cartilage associated protein /// cartilage-associated protein-like	CRTAP /// LOC100653071	0.0035309	3.07
225171_at	Rho GTPase activating protein 18	ARHGAP18	0.0004031	3.07
241279_at	---	---	0.0190451	3.07
216997_x_at	transducin-like enhancer of split 4 (E(sp1) homolog, Drosophila)	TLE4	0.0055137	3.06
239522_at	interleukin 12 receptor, beta 1	IL12RB1	0.0208166	3.06
211161_s_at	collagen, type III, alpha 1	COL3A1	0.0334456	3.06
213725_x_at	xylosyltransferase I	XYLT1	0.0282062	3.05
216899_s_at	src kinase associated phosphoprotein 2	SKAP2	0.0003164	3.05
208206_s_at	RAS guanyl releasing protein 2 (calcium and DAG-regulated)	RASGRP2	0.0362712	3.05
219412_at	RAB38, member RAS oncogene family	RAB38	0.0132494	3.05
203650_at	protein C receptor, endothelial	PROCR	0.0234021	3.05
229649_at	neurexin 3	NRXN3	0.0248591	3.05
217513_at	mast cell immunoglobulin-like receptor 1	MILR1	0.0402037	3.05
225604_s_at	GLI pathogenesis-related 2	GLIPR2	0.0023411	3.05
225639_at	src kinase associated phosphoprotein 2	SKAP2	0.0004249	3.04
211824_x_at	NLR family, pyrin domain containing 1	NLRP1	0.0193546	3.04
230067_at	family with sequence similarity 124A	FAM124A	0.0224312	3.04
229554_at	lumican	LUM	0.0110636	3.03
205456_at	CD3e molecule, epsilon (CD3-TCR complex)	CD3E	0.0004428	3.03
202391_at	brain abundant, membrane attached signal protein 1	BASP1	0.0101894	3.02
204429_s_at	solute carrier family 2 (facilitated glucose/fructose transporter), member 5	SLC2A5	0.0027278	3.01
226585_at	nei endonuclease VIII-like 2 (E. coli)	NEIL2	0.0239381	3.01
227940_at	uncharacterized LOC339803	LOC339803	0.0253757	3.01
224374_s_at	elastin microfibril interfacer 2	EMILIN2	0.0259759	3.01
219344_at	solute carrier family 29 (nucleoside transporters), member 3	SLC29A3	0.002992	3
203402_at	potassium voltage-gated channel, shaker-related subfamily, beta member 2	KCNAB2	0.0051446	3
213385_at	chimerin 2	CHN2	0.0066443	3
207037_at	tumor necrosis factor receptor superfamily, member 11a, NFKB activator	TNFRSF11A	0.046826	2.99
213638_at	phosphatase and actin regulator 1	PHACTR1	0.0009398	2.99
216336_x_at	metallothionein 1 pseudogene 3	MT1P3	0.0127638	2.99
1555759_a_at	chemokine (C-C motif) ligand 5	CCL5	0.0059803	2.99
209671_x_at	T cell receptor alpha constant	TRAC	0.0039267	2.98
214369_s_at	RAS guanyl releasing protein 2 (calcium and DAG-regulated)	RASGRP2	0.0113443	2.98
206032_at	desmocollin 3	DSC3	0.0221706	2.98
220321_s_at	coiled-coil domain containing 121	CCDC121	0.0431469	2.98
37408_at	mannose receptor, C type 2	MRC2	0.0163239	2.97
213931_at	inhibitor of DNA binding 2, dominant negative helix-loop-helix protein /// inhibitor of DNA binding 2B, dominant negative helix-loop-helix protein (pseudogene)	ID2 /// ID2B	0.0009533	2.97
211828_s_at	TRAF2 and NCK interacting kinase	TNIK	0.0075704	2.96
222426_at	mitogen-activated protein kinase associated protein 1	MAPKAP1	0.0279196	2.96
206858_s_at	homeobox C6	HOXC6	0.0059104	2.96
202345_s_at	fatty acid binding protein 5 (psoriasis-associated) /// fatty acid-binding protein, epidermal-like	FABP5 /// LOC101060453	0.0181514	2.96
218976_at	DnaJ (Hsp40) homolog, subfamily C, member 12	DNAJC12	0.0302115	2.96
218109_s_at	major facilitator superfamily domain containing 1	MFSD1	0.0037972	2.95
218454_at	phospholipase B domain containing 1	PLBD1	0.0077285	2.94
201050_at	phospholipase D family, member 3	PLD3	0.0005011	2.93
224583_at	coactosin-like 1 (Dictyostelium)	COTL1	0.0169622	2.92
202157_s_at	CUGBP, Elav-like family member 2	CELF2	0.001374	2.92
204039_at	CCAAT/enhancer binding protein (C/EBP), alpha	CEBPA	0.0214474	2.92
208609_s_at	tenascin-X-like /// tenascin XA (pseudogene) /// tenascin XB	LOC101060681 /// TNXA /// TNXB	0.0131109	2.91
231747_at	cysteinyl leukotriene receptor 1	CYSLTR1	0.0040667	2.91
230003_at	solute carrier family 16, member 7 (monocarboxylic acid transporter 2)	SLC16A7	0.0052533	2.9
244251_at	lymphocyte cytosolic protein 2 (SH2 domain containing leukocyte protein of 76kDa)	LCP2	0.0140282	2.9
212552_at	hippocalcin-like 1	HPCAL1	0.0060603	2.9
223204_at	family with sequence similarity 198, member B	FAM198B	0.0025207	2.9
229779_at	collagen, type IV, alpha 4	COL4A4	0.0095386	2.9
204205_at	apolipoprotein B mRNA editing enzyme, catalytic polypeptide-like 3G	APOBEC3G	0.0343009	2.9
209765_at	ADAM metallopeptidase domain 19	ADAM19	0.0019983	2.9
228438_at	uncharacterized LOC100132891	LOC100132891	0.0154403	2.89
1563445_x_at	cathepsin L1 pseudogene 8	CTSL1P8	0.00932	2.89
201487_at	cathepsin C	CTSC	0.0097784	2.89
243659_at	---	---	0.0303774	2.89
1561205_at	---	---	0.0346926	2.89
202897_at	signal-regulatory protein alpha	SIRPA	0.0081601	2.88
209473_at	ectonucleoside triphosphate diphosphohydrolase 1	ENTPD1	0.0364148	2.88
200762_at	dihydropyrimidinase-like 2	DPYSL2	0.0012332	2.88
207813_s_at	ferredoxin reductase	FDXR	0.007303	2.87
1559701_s_at	N-deacetylase/N-sulfotransferase (heparan glucosaminyl) 2	NDST2	0.0043911	2.86
209348_s_at	v-maf musculoaponeurotic fibrosarcoma oncogene homolog (avian)	MAF	0.0062563	2.86
201963_at	acyl-CoA synthetase long-chain family member 1	ACSL1	0.0246636	2.86
208626_s_at	vesicle amine transport protein 1 homolog (T. californica)	VAT1	0.0087948	2.85
221269_s_at	SH3 domain binding glutamic acid-rich protein like 3	SH3BGRL3	0.0130224	2.85
212658_at	lipoma HMGIC fusion partner-like 2	LHFPL2	0.0206194	2.85
227647_at	potassium voltage-gated channel, Isk-related family, member 3	KCNE3	0.0085943	2.85
201565_s_at	inhibitor of DNA binding 2, dominant negative helix-loop-helix protein	ID2	0.0029181	2.85
207357_s_at	UDP-N-acetyl-alpha-D-galactosamine:polypeptide N-acetylgalactosaminyltransferase 10 (GalNAc-T10)	GALNT10	0.0233325	2.85
226722_at	family with sequence similarity 20, member C	FAM20C	0.0008437	2.85
232690_at	NULL /// NULL	CTC-205M6.1 /// OTTHUMG00000162253	0.002499	2.85
224724_at	sulfatase 2	SULF2	0.0254155	2.84
228802_at	RNA binding protein with multiple splicing 2	RBPMS2	0.0341137	2.84
228592_at	membrane-spanning 4-domains, subfamily A, member 1	MS4A1	0.0153578	2.84
236179_at	cadherin 11, type 2, OB-cadherin (osteoblast)	CDH11	0.0240899	2.84
228497_at	solute carrier family 22, member 15	SLC22A15	0.0037305	2.83
226864_at	protein kinase (cAMP-dependent, catalytic) inhibitor alpha	PKIA	0.013332	2.83
206093_x_at	tenascin-X-like /// tenascin XA (pseudogene) /// tenascin XB	LOC101060681 /// TNXA /// TNXB	0.0205279	2.83
217989_at	hydroxysteroid (17-beta) dehydrogenase 11	HSD17B11	0.0022706	2.83
232098_at	dystonin	DST	0.0039937	2.83
201028_s_at	CD99 molecule	CD99	0.0152701	2.83
203418_at	cyclin A2	CCNA2	0.0061839	2.83
204446_s_at	arachidonate 5-lipoxygenase	ALOX5	0.0236841	2.83
242525_at	solute carrier family 2 (facilitated glucose/fructose transporter), member 5	SLC2A5	0.0031673	2.82
204575_s_at	matrix metallopeptidase 19	MMP19	0.0102826	2.82
226646_at	Kruppel-like factor 2 (lung)	KLF2	0.0033156	2.82
230631_s_at	IL10RB antisense RNA 1 (head to head)	IL10RB-AS1	0.0402332	2.82
224674_at	tweety homolog 3 (Drosophila)	TTYH3	0.0009143	2.81
209670_at	T cell receptor alpha constant	TRAC	0.0056873	2.81
204204_at	solute carrier family 31 (copper transporters), member 2	SLC31A2	0.0263491	2.81
219874_at	solute carrier family 12 (potassium/chloride transporters), member 8	SLC12A8	0.0372053	2.81
227346_at	IKAROS family zinc finger 1 (Ikaros)	IKZF1	0.0154321	2.81
200838_at	cathepsin B	CTSB	0.0129753	2.81
225285_at	branched chain amino-acid transaminase 1, cytosolic	BCAT1	0.0287885	2.81
212224_at	aldehyde dehydrogenase 1 family, member A1	ALDH1A1	0.0307652	2.81
209263_x_at	tetraspanin 4	TSPAN4	0.0079691	2.8
228384_s_at	pyridine nucleotide-disulphide oxidoreductase domain 2	PYROXD2	0.012768	2.8
200953_s_at	cyclin D2	CCND2	0.0078905	2.8
223502_s_at	tumor necrosis factor (ligand) superfamily, member 13b	TNFSF13B	0.0465628	2.79
203059_s_at	3'-phosphoadenosine 5'-phosphosulfate synthase 2	PAPSS2	0.0237466	2.79
204349_at	mediator complex subunit 7	MED7	0.0038142	2.79
209709_s_at	hyaluronan-mediated motility receptor (RHAMM)	HMMR	0.004908	2.79
244407_at	cytochrome P450, family 39, subfamily A, polypeptide 1	CYP39A1	0.0044022	2.79
200766_at	cathepsin D	CTSD	0.003508	2.79
209900_s_at	solute carrier family 16, member 1 (monocarboxylic acid transporter 1)	SLC16A1	0.0324068	2.78
202234_s_at	solute carrier family 16, member 1 (monocarboxylic acid transporter 1)	SLC16A1	0.0478412	2.78
224846_at	SH3KBP1 binding protein 1	SHKBP1	0.0006098	2.78
203485_at	reticulon 1	RTN1	0.0013115	2.78
205249_at	early growth response 2	EGR2	0.0027926	2.78
222101_s_at	dachsous 1 (Drosophila)	DCHS1	0.0370096	2.78
219387_at	coiled-coil domain containing 88A	CCDC88A	0.0033434	2.78
200742_s_at	tripeptidyl peptidase I	TPP1	0.0201617	2.77
1554690_a_at	transforming, acidic coiled-coil containing protein 1	TACC1	0.0107113	2.77
242281_at	glutamate-ammonia ligase	GLUL	0.0404012	2.77
211729_x_at	biliverdin reductase A	BLVRA	0.0366468	2.77
225283_at	arrestin domain containing 4	ARRDC4	0.0152478	2.77
241250_at	---	---	0.0228616	2.77
218755_at	kinesin family member 20A	KIF20A	0.0087154	2.76
219256_s_at	SH3 domain and tetratricopeptide repeats 1	SH3TC1	0.0028337	2.75
202627_s_at	serpin peptidase inhibitor, clade E (nexin, plasminogen activator inhibitor type 1), member 1	SERPINE1	0.0173494	2.75
202861_at	period circadian clock 1	PER1	0.0129081	2.75
211434_s_at	chemokine (C-C motif) receptor-like 2	CCRL2	0.0351384	2.75
1555419_a_at	N-acylsphingosine amidohydrolase (acid ceramidase) 1	ASAH1	0.0038801	2.75
234640_x_at	---	---	0.0087813	2.75
208763_s_at	TSC22 domain family, member 3	TSC22D3	0.0067823	2.74
219079_at	cytochrome b5 reductase 4	CYB5R4	0.0051604	2.74
209550_at	necdin, melanoma antigen (MAGE) family member	NDN	0.0087925	2.73
205067_at	interleukin 1, beta	IL1B	0.0073675	2.73
204670_x_at	major histocompatibility complex, class II, DR beta 1 /// major histocompatibility complex, class II, DR beta 4 /// HLA class II histocompatibility antigen, DRB1-7 beta chain-like /// HLA class II histocompatibility antigen, DRB1-7 beta chain-like	HLA-DRB1 /// HLA-DRB4 /// LOC100507709 /// LOC100507714	0.0441323	2.73
227210_at	Scm-like with four mbt domains 2	SFMBT2	0.0354794	2.72
219014_at	placenta-specific 8	PLAC8	0.0063887	2.72
37145_at	granulysin	GNLY	0.0322126	2.72
244859_at	---	---	0.0031922	2.72
200665_s_at	secreted protein, acidic, cysteine-rich (osteonectin)	SPARC	0.0327628	2.71
214651_s_at	HOXA10-HOXA9 readthrough /// homeobox A9 /// microRNA 196b	HOXA10-HOXA9 /// HOXA9 /// MIR196B	0.0496966	2.71
232473_at	---	---	0.0115336	2.71
208982_at	platelet/endothelial cell adhesion molecule 1	PECAM1	0.0290658	2.7
203932_at	major histocompatibility complex, class II, DM beta	HLA-DMB	0.0256143	2.7
212414_s_at	glyoxylate reductase 1 homolog (Arabidopsis) /// septin 6	GLYR1 /// SEPT6	0.0182037	2.7
219777_at	GTPase, IMAP family member 6	GIMAP6	0.0480831	2.7
235104_at	endoplasmic reticulum aminopeptidase 2	ERAP2	0.0272587	2.7
214366_s_at	arachidonate 5-lipoxygenase	ALOX5	0.0265736	2.7
242055_at	proteasome (prosome, macropain) assembly chaperone 4	PSMG4	0.0461704	2.69
211071_s_at	myeloid/lymphoid or mixed-lineage leukemia (trithorax homolog, Drosophila); translocated to, 11	MLLT11	0.0241414	2.69
223322_at	Ras association (RalGDS/AF-6) domain family member 5	RASSF5	0.0121166	2.68
239982_at	NULL /// NULL	OTTHUMG00000175864 /// RP4-612B15.3	0.046259	2.68
201990_s_at	cAMP responsive element binding protein-like 2	CREBL2	0.0007025	2.68
1559932_at	---	---	0.0263822	2.68
212664_at	tubulin, beta 4A class IVa	TUBB4A	0.0156597	2.67
203185_at	Ras association (RalGDS/AF-6) domain family member 2	RASSF2	0.020364	2.67
1556823_s_at	NULL /// NULL	CTD-2639E6.4 /// OTTHUMG00000175774	0.0396784	2.67
1554229_at	CREB3 regulatory factor	CREBRF	0.0007589	2.67
207426_s_at	tumor necrosis factor (ligand) superfamily, member 4	TNFSF4	0.008059	2.66
226074_at	protein phosphatase, Mg2+/Mn2+ dependent, 1M	PPM1M	0.0005695	2.66
204058_at	malic enzyme 1, NADP(+)-dependent, cytosolic	ME1	0.04881	2.66
1568849_at	long intergenic non-protein coding RNA 165	LINC00165	0.0139682	2.66
1559910_at	---	---	0.0210472	2.66
52975_at	multivesicular body subunit 12B	MVB12B	0.0010209	2.65
200784_s_at	low density lipoprotein receptor-related protein 1	LRP1	0.004254	2.65
210184_at	integrin, alpha X (complement component 3 receptor 4 subunit)	ITGAX	0.0254785	2.65
244087_at	---	---	0.0059357	2.65
230413_s_at	---	---	0.0380365	2.65
1553695_a_at	NLR family member X1	NLRX1	0.0060232	2.64
215016_x_at	dystonin	DST	0.0159315	2.64
228546_at	dipeptidyl-peptidase 6	DPP6	0.0043275	2.64
206129_s_at	arylsulfatase B	ARSB	0.0095536	2.64
204158_s_at	T-cell, immune regulator 1, ATPase, H+ transporting, lysosomal V0 subunit A3	TCIRG1	0.0025377	2.63
210139_s_at	peripheral myelin protein 22	PMP22	0.0062465	2.63
207943_x_at	pleiomorphic adenoma gene-like 1	PLAGL1	0.0161069	2.63
202590_s_at	pyruvate dehydrogenase kinase, isozyme 2	PDK2	0.0461002	2.63
201944_at	hexosaminidase B (beta polypeptide)	HEXB	0.0073642	2.63
225646_at	cathepsin C	CTSC	0.0093304	2.63
220761_s_at	TAO kinase 3	TAOK3	0.0072408	2.62
202855_s_at	solute carrier family 16, member 3 (monocarboxylic acid transporter 4)	SLC16A3	0.008482	2.62
229559_at	protein phosphatase, Mg2+/Mn2+ dependent, 1N (putative)	PPM1N	0.038039	2.62
241462_at	---	---	0.0141136	2.62
213193_x_at	T cell receptor beta constant 1	TRBC1	0.0024537	2.61
219168_s_at	proline rich 5 (renal)	PRR5	0.024579	2.61
227995_at	uncharacterized LOC100509635	LOC100509635	0.0100194	2.61
213274_s_at	cathepsin B	CTSB	0.0175525	2.61
225045_at	coiled-coil domain containing 88A	CCDC88A	0.0072182	2.61
211779_x_at	adaptor-related protein complex 2, alpha 2 subunit	AP2A2	0.0158717	2.61
226311_at	ADAM metallopeptidase with thrombospondin type 1 motif, 2	ADAMTS2	0.0280965	2.61
218179_s_at	trafficking protein particle complex 11	TRAPPC11	0.0104697	2.6
202158_s_at	CUGBP, Elav-like family member 2	CELF2	0.0015089	2.6
1554112_a_at	unc-51-like kinase 2 (C. elegans)	ULK2	0.0136397	2.59
219593_at	solute carrier family 15, member 3	SLC15A3	0.0290876	2.59
217599_s_at	MyoD family inhibitor domain containing	MDFIC	0.0104028	2.59
219952_s_at	mucolipin 1	MCOLN1	0.0476747	2.59
227361_at	heparan sulfate (glucosamine) 3-O-sulfotransferase 3B1	HS3ST3B1	0.0083534	2.59
227660_at	anthrax toxin receptor 1	ANTXR1	0.0050305	2.59
226804_at	family with sequence similarity 20, member A	FAM20A	0.0105893	2.58
212737_at	GM2 ganglioside activator	GM2A	0.0016072	2.57
218084_x_at	FXYD domain containing ion transport regulator 5	FXYD5	0.0407918	2.57
226876_at	family with sequence similarity 101, member B	FAM101B	0.0263286	2.57
233882_s_at	sema domain, transmembrane domain (TM), and cytoplasmic domain, (semaphorin) 6D	SEMA6D	0.0305558	2.56
203920_at	nuclear receptor subfamily 1, group H, member 3	NR1H3	0.0340978	2.56
215185_at	long intergenic non-protein coding RNA 963	LINC00963	0.0095915	2.56
229844_at	forkhead box P1	FOXP1	0.002842	2.56
241981_at	family with sequence similarity 20, member A	FAM20A	0.0154368	2.56
207992_s_at	adenosine monophosphate deaminase 3	AMPD3	0.0259169	2.56
200724_at	ribosomal protein L10 /// small nucleolar RNA, H/ACA box 70	RPL10 /// SNORA70	0.0131502	2.55
210980_s_at	N-acylsphingosine amidohydrolase (acid ceramidase) 1	ASAH1	0.0039269	2.55
238935_at	ribosomal protein S27-like	RPS27L	0.002048	2.54
230266_at	RAB7B, member RAS oncogene family	RAB7B	0.0208004	2.54
202947_s_at	glycophorin C (Gerbich blood group)	GYPC	0.0057334	2.54
1554018_at	glycoprotein (transmembrane) nmb	GPNMB	0.0038245	2.54
225710_at	guanine nucleotide binding protein (G protein), beta polypeptide 4	GNB4	0.0148493	2.54
202766_s_at	fibrillin 1	FBN1	0.0487472	2.54
220615_s_at	fatty acyl CoA reductase 2	FAR2	0.0489598	2.54
235287_at	cyclin-dependent kinase 6	CDK6	0.0113768	2.54
228826_at	BZRAP1 antisense RNA 1	BZRAP1-AS1	0.0221952	2.54
228367_at	alpha-kinase 2	ALPK2	0.0175004	2.54
244845_at	---	---	0.0093487	2.54
204344_s_at	Sec23 homolog A (S. cerevisiae)	SEC23A	0.0387667	2.53
37965_at	parvin, beta	PARVB	0.0367797	2.53
1557915_s_at	glutathione S-transferase omega 1	GSTO1	0.0415053	2.53
203085_s_at	transforming growth factor, beta 1	TGFB1	0.0334212	2.52
223095_at	MARVEL domain containing 1	MARVELD1	0.0111441	2.52
202310_s_at	collagen, type I, alpha 1	COL1A1	0.0252913	2.52
1554569_a_at	CUGBP, Elav-like family member 2	CELF2	0.0441225	2.52
1555041_a_at	N-acetylgalactosaminidase, alpha-	NAGA	0.0090273	2.51
239647_at	carbohydrate (chondroitin 4) sulfotransferase 13	CHST13	0.0238175	2.51
204655_at	chemokine (C-C motif) ligand 5	CCL5	0.0081662	2.51
211177_s_at	thioredoxin reductase 2	TXNRD2	0.0019296	2.5
223501_at	tumor necrosis factor (ligand) superfamily, member 13b	TNFSF13B	0.0445218	2.5
204872_at	transducin-like enhancer of split 4 (E(sp1) homolog, Drosophila)	TLE4	0.0350078	2.5
236798_at	long intergenic non-protein coding RNA 888	LINC00888	0.0021281	2.5
228275_at	long intergenic non-protein coding RNA 888	LINC00888	0.0022939	2.5
226235_at	long intergenic non-protein coding RNA 667	LINC00667	0.0037387	2.5
228732_at	guanylate cyclase 1, soluble, alpha 2	GUCY1A2	0.0332647	2.5
201470_at	glutathione S-transferase omega 1	GSTO1	0.0267379	2.5
216041_x_at	granulin	GRN	0.0062364	2.5
204137_at	G protein-coupled receptor 137B	GPR137B	0.0276672	2.5
209683_at	family with sequence similarity 49, member A	FAM49A	0.0225563	2.5
204858_s_at	thymidine phosphorylase	TYMP	0.0114271	2.49
212249_at	phosphoinositide-3-kinase, regulatory subunit 1 (alpha)	PIK3R1	0.0293061	2.49
213422_s_at	matrix-remodelling associated 8	MXRA8	0.0326174	2.49
211004_s_at	aldehyde dehydrogenase 3 family, member B1	ALDH3B1	0.0025192	2.49
214454_at	ADAM metallopeptidase with thrombospondin type 1 motif, 2	ADAMTS2	0.0306289	2.49
1553286_at	zinc finger protein 555	ZNF555	0.0389888	2.48
202663_at	WAS/WASL interacting protein family, member 1	WIPF1	0.0013826	2.48
240674_at	jumonji, AT rich interactive domain 2	JARID2	0.0120456	2.48
211367_s_at	caspase 1, apoptosis-related cysteine peptidase	CASP1	0.0113524	2.48
244497_at	chromosome 16 open reading frame 98	C16orf98	0.0252908	2.48
221030_s_at	Rho GTPase activating protein 24	ARHGAP24	0.0426778	2.48
1563473_at	---	---	0.0318896	2.48
1558622_a_at	zinc finger protein 548	ZNF548	0.021554	2.47
207304_at	zinc finger protein 45	ZNF45	0.0125955	2.47
210154_at	malic enzyme 2, NAD(+)-dependent, mitochondrial	ME2	0.0183033	2.47
218805_at	GIMAP1-GIMAP5 readthrough /// GTPase, IMAP family member 5	GIMAP1-GIMAP5 /// GIMAP5	0.0225084	2.47
242945_at	family with sequence similarity 20, member A	FAM20A	0.0101513	2.47
202767_at	acid phosphatase 2, lysosomal	ACP2	0.0249602	2.47
204361_s_at	src kinase associated phosphoprotein 2	SKAP2	0.0022889	2.46
212298_at	neuropilin 1	NRP1	0.0023682	2.46
212681_at	erythrocyte membrane protein band 4.1-like 3	EPB41L3	0.0297204	2.46
214230_at	cell division cycle 42	CDC42	0.01609	2.46
238034_at	calnexin	CANX	0.0433281	2.46
209584_x_at	apolipoprotein B mRNA editing enzyme, catalytic polypeptide-like 3C	APOBEC3C	0.0096766	2.46
239287_at	NULL /// NULL	AC079767.4 /// OTTHUMG00000154786	0.0424651	2.46
236297_at	---	---	0.00456	2.46
1554503_a_at	osteoclast associated, immunoglobulin-like receptor	OSCAR	0.0089481	2.45
204153_s_at	MFNG O-fucosylpeptide 3-beta-N-acetylglucosaminyltransferase	MFNG	0.0073624	2.45
212390_at	myomegalin-like /// myomegalin-like /// myomegalin-like /// uncharacterized LOC101060344 /// myomegalin-like /// myomegalin-like /// myomegalin-like /// myomegalin-like /// phosphodiesterase 4D interacting protein	LOC100996724 /// LOC100996761 /// LOC101060291 /// LOC101060344 /// LOC101060353 /// LOC101060463 /// LOC101060582 /// LOC728802 /// PDE4DIP	0.0300959	2.45
211654_x_at	major histocompatibility complex, class II, DQ beta 1	HLA-DQB1	0.049738	2.45
227628_at	glutathione peroxidase 8 (putative)	GPX8	0.0185654	2.45
226437_at	Yip1 interacting factor homolog B (S. cerevisiae)	YIF1B	0.0052625	2.44
225968_at	prickle homolog 2 (Drosophila)	PRICKLE2	0.0252165	2.44
204017_at	KDEL (Lys-Asp-Glu-Leu) endoplasmic reticulum protein retention receptor 3	KDELR3	0.0208088	2.44
202768_at	FBJ murine osteosarcoma viral oncogene homolog B	FOSB	0.0178675	2.44
214452_at	branched chain amino-acid transaminase 1, cytosolic	BCAT1	0.0208374	2.44
228871_at	ALG14, UDP-N-acetylglucosaminyltransferase subunit	ALG14	0.0006072	2.44
228906_at	tet methylcytosine dioxygenase 1	TET1	0.0374222	2.43
229285_at	ribonuclease L (2',5'-oligoisoadenylate synthetase-dependent)	RNASEL	0.0087954	2.43
226522_at	podocan	PODN	0.0366847	2.43
228499_at	6-phosphofructo-2-kinase/fructose-2,6-biphosphatase 4	PFKFB4	0.0139611	2.43
39402_at	interleukin 1, beta	IL1B	0.0141331	2.43
209829_at	family with sequence similarity 65, member B	FAM65B	0.0160423	2.43
1555889_a_at	cartilage associated protein /// cartilage-associated protein-like	CRTAP /// LOC100653071	0.0031072	2.43
209619_at	CD74 molecule, major histocompatibility complex, class II invariant chain	CD74	0.0354961	2.43
205574_x_at	bone morphogenetic protein 1	BMP1	0.0084952	2.43
233222_at	---	---	0.0220001	2.43
217763_s_at	RAB31, member RAS oncogene family	RAB31	0.0148726	2.42
211284_s_at	granulin	GRN	0.0078458	2.42
212159_x_at	adaptor-related protein complex 2, alpha 2 subunit	AP2A2	0.0181906	2.42
1563467_at	---	---	0.0176138	2.42
211429_s_at	serpin peptidase inhibitor, clade A (alpha-1 antiproteinase, antitrypsin), member 1	SERPINA1	0.0027203	2.41
224252_s_at	FXYD domain containing ion transport regulator 5	FXYD5	0.0342043	2.41
217073_x_at	apolipoprotein A-I	APOA1	0.0481337	2.41
229250_at	two pore segment channel 2	TPCN2	0.0052509	2.4
242626_at	sterile alpha motif domain containing 5	SAMD5	0.0297927	2.4
200678_x_at	granulin	GRN	0.007491	2.4
35820_at	GM2 ganglioside activator	GM2A	0.0028629	2.4
1555689_at	CD80 molecule	CD80	0.0383607	2.4
213413_at	stonin 1	STON1	0.0481793	2.39
210153_s_at	malic enzyme 2, NAD(+)-dependent, mitochondrial	ME2	0.0165492	2.39
229327_s_at	---	---	0.0070647	2.39
225725_at	zinc finger, matrin-type 3	ZMAT3	0.0338054	2.38
204619_s_at	versican	VCAN	0.0341104	2.38
1569352_at	folliculin interacting protein 2	FNIP2	0.0230353	2.38
214285_at	fatty acid binding protein 3, muscle and heart (mammary-derived growth inhibitor)	FABP3	0.0266962	2.38
236997_at	NULL /// NULL	CTD-3074O7.5 /// OTTHUMG00000167095	0.005123	2.38
202404_s_at	collagen, type I, alpha 2	COL1A2	0.0347209	2.38
211833_s_at	BCL2-associated X protein	BAX	0.0042749	2.38
230482_at	ST6 (alpha-N-acetyl-neuraminyl-2,3-beta-galactosyl-1,3)-N-acetylgalactosaminide alpha-2,6-sialyltransferase 5	ST6GALNAC5	0.0420516	2.37
232843_s_at	dedicator of cytokinesis 8	DOCK8	0.0114923	2.37
202403_s_at	collagen, type I, alpha 2	COL1A2	0.0315365	2.37
203773_x_at	biliverdin reductase A	BLVRA	0.045281	2.37
213589_s_at	UDP-GlcNAc:betaGal beta-1,3-N-acetylglucosaminyltransferase-like 1	B3GNTL1	0.044967	2.37
223355_at	ALG1, chitobiosyldiphosphodolichol beta-mannosyltransferase	ALG1	0.0466846	2.37
1553961_s_at	sorting nexin family member 21	SNX21	0.0020828	2.36
209189_at	FBJ murine osteosarcoma viral oncogene homolog	FOS	0.0091176	2.36
212613_at	butyrophilin, subfamily 3, member A2	BTN3A2	0.0147067	2.36
203388_at	arrestin, beta 2	ARRB2	0.016556	2.36
201746_at	tumor protein p53	TP53	0.0357132	2.35
227182_at	sushi domain containing 3	SUSD3	0.0070414	2.35
218217_at	serine carboxypeptidase 1	SCPEP1	0.0433213	2.35
213982_s_at	RAB GTPase activating protein 1-like	RABGAP1L	0.0054836	2.35
220183_s_at	nudix (nucleoside diphosphate linked moiety X)-type motif 6	NUDT6	0.0373428	2.35
216333_x_at	tenascin-X-like /// tenascin XA (pseudogene) /// tenascin XB	LOC101060681 /// TNXA /// TNXB	0.0394397	2.35
206087_x_at	hemochromatosis	HFE	0.0227863	2.35
212256_at	UDP-N-acetyl-alpha-D-galactosamine:polypeptide N-acetylgalactosaminyltransferase 10 (GalNAc-T10)	GALNT10	0.0361019	2.35
223303_at	fermitin family member 3	FERMT3	0.0232297	2.35
239785_at	DAZ interacting zinc finger protein 1-like	DZIP1L	0.016759	2.35
221679_s_at	abhydrolase domain containing 6	ABHD6	0.0266982	2.35
213434_at	syntaxin 2	STX2	0.0237571	2.34
202856_s_at	solute carrier family 16, member 3 (monocarboxylic acid transporter 4)	SLC16A3	0.0125035	2.34
56256_at	SID1 transmembrane family, member 2	SIDT2	0.0248855	2.34
230738_at	NULL /// NULL	OTTHUMG00000178927 /// RP11-196G18.23	0.0228313	2.34
204891_s_at	lymphocyte-specific protein tyrosine kinase	LCK	0.0335232	2.34
210140_at	cystatin F (leukocystatin)	CST7	0.0053192	2.34
202022_at	aldolase C, fructose-bisphosphate	ALDOC	0.0188494	2.34
37966_at	parvin, beta	PARVB	0.035821	2.33
202828_s_at	matrix metallopeptidase 14 (membrane-inserted)	MMP14	0.0381544	2.33
205541_s_at	G1 to S phase transition 2	GSPT2	0.0273172	2.33
221730_at	collagen, type V, alpha 2	COL5A2	0.024465	2.33
213429_at	bicaudal C homolog 1 (Drosophila)	BICC1	0.0215974	2.33
213106_at	ATPase, aminophospholipid transporter (APLT), class I, type 8A, member 1	ATP8A1	0.0028162	2.33
200982_s_at	annexin A6	ANXA6	0.0112465	2.33
209813_x_at	TCR gamma alternate reading frame protein	TARP	0.0150438	2.32
241866_at	solute carrier family 16, member 7 (monocarboxylic acid transporter 2)	SLC16A7	0.0132985	2.32
204293_at	N-sulfoglucosamine sulfohydrolase	SGSH	0.029425	2.32
217865_at	ring finger protein 130	RNF130	0.0151697	2.32
205090_s_at	N-acetylglucosamine-1-phosphodiester alpha-N-acetylglucosaminidase	NAGPA	0.0060899	2.32
212254_s_at	dystonin	DST	0.0391164	2.32
242384_at	---	---	0.0067962	2.32
235692_at	SH3-domain kinase binding protein 1	SH3KBP1	0.026394	2.31
204735_at	phosphodiesterase 4A, cAMP-specific	PDE4A	0.005767	2.31
227677_at	Janus kinase 3	JAK3	0.0203769	2.31
204417_at	galactosylceramidase	GALC	0.0146391	2.31
236321_at	family with sequence similarity 200, member B	FAM200B	0.0064899	2.31
227337_at	ankyrin repeat domain 37	ANKRD37	0.0308994	2.31
243356_at	---	---	0.0044499	2.31
228918_at	---	---	0.0089975	2.31
1569107_s_at	ZFP69 zinc finger protein	ZFP69	0.0380929	2.3
209397_at	malic enzyme 2, NAD(+)-dependent, mitochondrial	ME2	0.0194894	2.3
216250_s_at	leupaxin	LPXN	0.0195365	2.3
203912_s_at	deoxyribonuclease I-like 1	DNASE1L1	0.0309769	2.3
204440_at	CD83 molecule	CD83	0.0023035	2.3
210202_s_at	bridging integrator 1	BIN1	0.0198154	2.3
210075_at	membrane-associated ring finger (C3HC4) 2, E3 ubiquitin protein ligase	2-Mar	0.0162414	2.3
243982_at	---	---	0.001992	2.3
1555938_x_at	vimentin	VIM	0.0460225	2.29
217437_s_at	transforming, acidic coiled-coil containing protein 1	TACC1	0.0033125	2.29
235935_at	leucine rich repeat containing 73	LRRC73	0.0245622	2.29
214500_at	H2A histone family, member Y	H2AFY	0.0219013	2.29
213275_x_at	cathepsin B	CTSB	0.0233121	2.29
209970_x_at	caspase 1, apoptosis-related cysteine peptidase	CASP1	0.0107126	2.29
204392_at	calcium/calmodulin-dependent protein kinase I	CAMK1	0.0227927	2.29
203906_at	IQ motif and Sec7 domain 1	IQSEC1	0.0068445	2.28
201765_s_at	hexosaminidase A (alpha polypeptide)	HEXA	0.0116062	2.28
203501_at	carboxypeptidase Q	CPQ	0.0224572	2.28
221729_at	collagen, type V, alpha 2	COL5A2	0.003065	2.28
209200_at	myocyte enhancer factor 2C	MEF2C	0.0175887	2.27
213689_x_at	family with sequence similarity 69, member A	FAM69A	0.0304973	2.27
211047_x_at	adaptor-related protein complex 2, sigma 1 subunit	AP2S1	0.0179735	2.27
225282_at	small ArfGAP2	SMAP2	0.0044854	2.26
212636_at	QKI, KH domain containing, RNA binding	QKI	0.0441863	2.26
225602_at	GLI pathogenesis-related 2	GLIPR2	0.0013208	2.26
218351_at	COMM domain containing 8	COMMD8	0.0155194	2.26
1558693_s_at	chromosome 1 open reading frame 85	C1orf85	0.0105606	2.26
225373_at	chromosome 10 open reading frame 54	C10orf54	0.0044408	2.26
218631_at	arginine vasopressin-induced 1	AVPI1	0.0253806	2.26
208074_s_at	adaptor-related protein complex 2, sigma 1 subunit	AP2S1	0.0386935	2.26
243878_at	---	---	0.0029703	2.26
226397_s_at	---	---	0.0056479	2.26
228523_at	nanos homolog 1 (Drosophila)	NANOS1	0.0315618	2.25
208107_s_at	exonuclease NEF-sp	LOC81691	0.0277218	2.25
1558128_at	uncharacterized LOC730202	LOC730202	0.0434451	2.25
202094_at	baculoviral IAP repeat containing 5	BIRC5	0.0114255	2.25
203427_at	anti-silencing function 1A histone chaperone	ASF1A	0.0036584	2.25
222023_at	A kinase (PRKA) anchor protein 13	AKAP13	0.010711	2.25
207057_at	solute carrier family 16, member 7 (monocarboxylic acid transporter 2)	SLC16A7	0.0023127	2.24
223169_s_at	ras homolog family member U	RHOU	0.0076035	2.24
227868_at	family with sequence similarity 115, member C pseudogene	LOC154761	0.0083808	2.24
235709_at	growth arrest-specific 2 like 3	GAS2L3	0.0103842	2.24
224279_s_at	calcium binding tyrosine-(Y)-phosphorylation regulated	CABYR	0.007879	2.24
212895_s_at	active BCR-related	ABR	0.0101339	2.24
229251_s_at	two pore segment channel 2	TPCN2	0.0187078	2.23
224864_at	steroid receptor RNA activator 1	SRA1	0.0079802	2.23
227928_at	PARP1 binding protein	PARPBP	0.0050696	2.23
235256_s_at	galactose mutarotase (aldose 1-epimerase)	GALM	0.0038468	2.23
225163_at	FERM domain containing 4A	FRMD4A	0.0237182	2.23
215388_s_at	complement factor H /// complement factor H-related 1	CFH /// CFHR1	0.0199194	2.23
225401_at	chromosome 1 open reading frame 85	C1orf85	0.0166462	2.23
243221_at	family with sequence similarity 20, member A	FAM20A	0.026177	2.22
220753_s_at	crystallin, lambda 1	CRYL1	0.0465541	2.22
201029_s_at	CD99 molecule	CD99	0.0193985	2.22
224025_s_at	autophagy related 7	ATG7	0.0060586	2.22
43511_s_at	arrestin, beta 1	ARRB1	0.0120019	2.22
1557797_a_at	---	---	0.0068941	2.22
1556203_a_at	SLIT-ROBO Rho GTPase activating protein 2	SRGAP2	0.0299933	2.21
210222_s_at	reticulon 1	RTN1	0.043079	2.21
218376_s_at	microtubule associated monooxygenase, calponin and LIM domain containing 1	MICAL1	0.0434937	2.21
227092_at	NULL /// NULL	CTD-2336O2.1 /// OTTHUMG00000163625	0.006813	2.21
228316_at	clathrin heavy chain linker domain containing 1	CLHC1	0.024305	2.21
222274_at	zinc finger, DHHC-type containing 8 pseudogene 1	ZDHHC8P1	0.0366038	2.2
235490_at	transmembrane protein 107	TMEM107	0.0141357	2.2
219806_s_at	single-pass membrane protein with coiled-coil domains 4	SMCO4	0.0271754	2.2
209568_s_at	ral guanine nucleotide dissociation stimulator-like 1	RGL1	0.0035077	2.2
201140_s_at	RAB5C, member RAS oncogene family	RAB5C	0.0037752	2.2
227941_at	uncharacterized LOC339803	LOC339803	0.0018039	2.2
204221_x_at	GLI pathogenesis-related 1	GLIPR1	0.0222233	2.2
209093_s_at	glucosidase, beta, acid /// glucosidase, beta, acid pseudogene 1	GBA /// GBAP1	0.0160411	2.2
244360_at	F-box and leucine-rich repeat protein 17	FBXL17	0.0116953	2.2
204443_at	arylsulfatase A	ARSA	0.003197	2.2
1569806_at	---	---	0.0231902	2.2
205990_s_at	wingless-type MMTV integration site family, member 5A	WNT5A	0.0105389	2.19
244334_at	translocation associated membrane protein 1-like 1	TRAM1L1	0.0106487	2.19
238063_at	transmembrane protein 154	TMEM154	0.0019291	2.19
221287_at	ribonuclease L (2',5'-oligoisoadenylate synthetase-dependent)	RNASEL	0.0027091	2.19
220915_s_at	putative uncharacterized protein FLJ11871-like	LOC100996341	0.0407097	2.19
226393_at	cytochrome P450, family 2, subfamily U, polypeptide 1	CYP2U1	0.0128168	2.19
217859_s_at	solute carrier family 39 (zinc transporter), member 9	SLC39A9	0.0087423	2.18
203778_at	mannosidase, beta A, lysosomal	MANBA	0.0114906	2.18
236614_at	uncharacterized LOC729683	LOC729683	0.0016783	2.18
232645_at	uncharacterized LOC153684	LOC153684	0.0345353	2.18
210152_at	leukocyte immunoglobulin-like receptor, subfamily B (with TM and ITIM domains), member 4	LILRB4	0.0405195	2.18
238452_at	Fc receptor-like B	FCRLB	0.0160928	2.18
203979_at	cytochrome P450, family 27, subfamily A, polypeptide 1	CYP27A1	0.0423563	2.18
228062_at	nucleosome assembly protein 1-like 5	NAP1L5	0.0317894	2.17
204527_at	myosin VA (heavy chain 12, myoxin)	MYO5A	0.0407804	2.17
204683_at	intercellular adhesion molecule 2	ICAM2	0.0432932	2.17
213343_s_at	glycerophosphodiester phosphodiesterase domain containing 5	GDPD5	0.0295967	2.17
208454_s_at	carboxypeptidase Q	CPQ	0.0477997	2.17
221059_s_at	coactosin-like 1 (Dictyostelium)	COTL1	0.0347081	2.17
204092_s_at	aurora kinase A	AURKA	0.0037294	2.17
202120_x_at	adaptor-related protein complex 2, sigma 1 subunit	AP2S1	0.011699	2.17
227977_at	zinc binding alcohol dehydrogenase domain containing 2	ZADH2	0.0454384	2.16
1554114_s_at	slingshot protein phosphatase 2	SSH2	0.0295903	2.16
214830_at	solute carrier family 38, member 6	SLC38A6	0.0300801	2.16
228304_at	RNA binding motif protein 43	RBM43	0.0161401	2.16
200871_s_at	prosaposin	PSAP	0.0040179	2.16
213062_at	N-terminal asparagine amidase	NTAN1	0.0296536	2.16
218231_at	N-acetylglucosamine kinase	NAGK	0.0099863	2.16
225755_at	kelch domain containing 8B	KLHDC8B	0.0032498	2.16
211339_s_at	IL2-inducible T-cell kinase	ITK	0.0455144	2.16
208092_s_at	family with sequence similarity 49, member A	FAM49A	0.0430931	2.16
209383_at	DNA-damage-inducible transcript 3	DDIT3	0.0044113	2.16
228037_at	NULL /// NULL	CTD-2267D19.2 /// OTTHUMG00000179631	0.0120894	2.16
213425_at	wingless-type MMTV integration site family, member 5A	WNT5A	0.0020518	2.15
220517_at	vacuolar protein sorting 13 homolog C (S. cerevisiae)	VPS13C	0.0321215	2.15
242103_at	transmembrane protein 86A	TMEM86A	0.0114318	2.15
217691_x_at	solute carrier family 16, member 3 (monocarboxylic acid transporter 4)	SLC16A3	0.0154704	2.15
1552256_a_at	scavenger receptor class B, member 1	SCARB1	0.0126325	2.15
227211_at	PHD finger protein 19	PHF19	0.0334065	2.15
217625_x_at	long intergenic non-protein coding RNA 963	LINC00963	0.0159181	2.15
227178_at	CUGBP, Elav-like family member 2	CELF2	0.0041766	2.15
202201_at	biliverdin reductase B (flavin reductase (NADPH))	BLVRB	0.0398507	2.15
244552_at	zinc finger family member 788	ZNF788	0.0082385	2.14
1568955_at	SLIT-ROBO Rho GTPase activating protein 2 /// SLIT-ROBO Rho GTPase activating protein 2C /// SLIT-ROBO Rho GTPase activating protein 2D	SRGAP2 /// SRGAP2C /// SRGAP2D	0.0112425	2.14
218391_at	SNF8, ESCRT-II complex subunit	SNF8	0.0398067	2.14
1569830_at	protein tyrosine phosphatase, receptor type, C	PTPRC	0.036365	2.14
235758_at	paraneoplastic Ma antigen family member 6A /// paraneoplastic Ma antigen family member 6B /// paraneoplastic Ma antigen family member 6C /// paraneoplastic Ma antigen family member 6D	PNMA6A /// PNMA6B /// PNMA6C /// PNMA6D	0.0442249	2.14
244677_at	period circadian clock 1	PER1	0.0119379	2.14
211675_s_at	MyoD family inhibitor domain containing	MDFIC	0.0066747	2.14
203151_at	microtubule-associated protein 1A	MAP1A	0.042409	2.14
242956_at	isocitrate dehydrogenase 1 (NADP+), soluble	IDH1	0.0221024	2.14
219968_at	zinc finger protein 589	ZNF589	0.0366836	2.13
1554168_a_at	SH3-domain kinase binding protein 1	SH3KBP1	0.0296442	2.13
218676_s_at	phosphatidylcholine transfer protein	PCTP	0.021485	2.13
203961_at	nebulette	NEBL	0.0346685	2.13
209166_s_at	mannosidase, alpha, class 2B, member 1	MAN2B1	0.0366098	2.13
204265_s_at	G-protein signaling modulator 3	GPSM3	0.0248068	2.13
240065_at	family with sequence similarity 81, member B	FAM81B	0.0358542	2.13
57715_at	calcium homeostasis modulator 2	CALHM2	0.0172065	2.13
212041_at	ATPase, H+ transporting, lysosomal 38kDa, V0 subunit d1	ATP6V0D1	0.0247845	2.13
229389_at	autophagy related 16-like 2 (S. cerevisiae)	ATG16L2	0.0116301	2.13
205071_x_at	X-ray repair complementing defective repair in Chinese hamster cells 4	XRCC4	0.0321978	2.12
241894_at	vitelline membrane outer layer 1 homolog (chicken)	VMO1	0.0150879	2.12
225775_at	tetraspanin 33	TSPAN33	0.0401051	2.12
224819_at	transcription elongation factor A (SII)-like 8	TCEAL8	0.0233563	2.12
200911_s_at	transforming, acidic coiled-coil containing protein 1	TACC1	0.0071516	2.12
1554906_a_at	M-phase phosphoprotein 6	MPHOSPH6	0.0189417	2.12
205039_s_at	IKAROS family zinc finger 1 (Ikaros)	IKZF1	0.014783	2.12
1554290_at	HECT and RLD domain containing E3 ubiquitin protein ligase 3	HERC3	0.0056947	2.12
234954_at	glyceraldehyde-3-phosphate dehydrogenase pseudogene 73 /// NULL	GAPDHP73 /// GAPDHP73	0.0432575	2.12
212225_at	eukaryotic translation initiation factor 1	EIF1	0.0059904	2.12
219634_at	carbohydrate (chondroitin 4) sulfotransferase 11	CHST11	0.0242096	2.12
226641_at	ankyrin repeat domain 44	ANKRD44	0.0064745	2.12
244397_at	---	---	0.0069042	2.12
229219_s_at	---	---	0.0367517	2.12
243201_at	ribosomal protein L36a	RPL36A	0.0305851	2.11
203718_at	patatin-like phospholipase domain containing 6	PNPLA6	0.0037349	2.11
202943_s_at	N-acetylgalactosaminidase, alpha-	NAGA	0.0305521	2.11
216531_at	membrane-bound transcription factor peptidase, site 2 /// YY2 transcription factor	MBTPS2 /// YY2	0.0444823	2.11
234055_s_at	GDNF-inducible zinc finger protein 1	GZF1	0.0111155	2.11
205061_s_at	exosome component 9	EXOSC9	0.0032518	2.11
1565149_at	dynein, cytoplasmic 2, heavy chain 1	DYNC2H1	0.0396042	2.11
203454_s_at	antioxidant 1 copper chaperone	ATOX1	0.0289716	2.11
223340_at	atlastin GTPase 1	ATL1	0.0084956	2.11
224172_at	NULL /// NULL	AC008088.4 /// OTTHUMG00000132845	0.0479119	2.11
204082_at	pre-B-cell leukemia homeobox 3	PBX3	0.0101287	2.1
225897_at	myristoylated alanine-rich protein kinase C substrate	MARCKS	0.0117694	2.1
222670_s_at	v-maf musculoaponeurotic fibrosarcoma oncogene homolog B (avian)	MAFB	0.0249692	2.1
239598_s_at	lysophosphatidylcholine acyltransferase 2	LPCAT2	0.0203044	2.1
231950_at	zinc finger protein 658 pseudogene /// zinc finger protein 658 /// zinc finger protein 658B, pseudogene	LOC653501 /// ZNF658 /// ZNF658B	0.0344479	2.1
204444_at	kinesin family member 11	KIF11	0.0075038	2.1
218884_s_at	GUF1 GTPase homolog (S. cerevisiae)	GUF1	0.0053979	2.1
212335_at	glucosamine (N-acetyl)-6-sulfatase	GNS	0.0233725	2.1
221601_s_at	Fas apoptotic inhibitory molecule 3	FAIM3	0.0138049	2.1
203695_s_at	deafness, autosomal dominant 5	DFNA5	0.0243869	2.1
230336_at	---	---	0.0048404	2.1
1557121_s_at	---	---	0.011858	2.1
238455_at	---	---	0.0142625	2.1
227873_at	thioredoxin domain containing 15	TXNDC15	0.030431	2.09
223266_at	STE20-related kinase adaptor beta	STRADB	0.0068614	2.09
1557411_s_at	solute carrier family 25, member 43	SLC25A43	0.009185	2.09
201309_x_at	neuronal regeneration related protein	NREP	0.0192672	2.09
32502_at	glycerophosphodiester phosphodiesterase domain containing 5	GDPD5	0.0255087	2.09
215925_s_at	CD72 molecule	CD72	0.0437261	2.09
202003_s_at	acetyl-CoA acyltransferase 2	ACAA2	0.0043967	2.09
237176_at	---	---	0.0287026	2.09
233149_at	ribosomal protein S11 pseudogene 6 /// NULL	RPS11P6 /// RPS11P6	0.0419062	2.08
201779_s_at	ring finger protein 13	RNF13	0.0410034	2.08
235197_s_at	osteopetrosis associated transmembrane protein 1	OSTM1	0.0335579	2.08
227135_at	N-acylethanolamine acid amidase	NAAA	0.0094974	2.08
229718_at	NEDD4 binding protein 2-like 1	N4BP2L1	0.0165633	2.08
202501_at	microtubule-associated protein, RP/EB family, member 2	MAPRE2	0.0146793	2.08
1554609_at	uncharacterized LOC100287896	LOC100287896	0.0315792	2.08
213240_s_at	keratin 4	KRT4	0.0262224	2.08
228595_at	hydroxysteroid (17-beta) dehydrogenase 1	HSD17B1	0.0030412	2.08
212334_at	glucosamine (N-acetyl)-6-sulfatase	GNS	0.0067024	2.08
239572_at	gap junction protein, alpha 3, 46kDa	GJA3	0.0171913	2.08
201200_at	cellular repressor of E1A-stimulated genes 1	CREG1	0.0443704	2.08
213702_x_at	N-acylsphingosine amidohydrolase (acid ceramidase) 1	ASAH1	0.0040945	2.08
233020_at	---	---	0.006527	2.08
1555968_a_at	---	---	0.0166171	2.08
227853_at	---	---	0.0385009	2.08
230233_at	---	---	0.0416138	2.08
237798_at	---	---	0.042747	2.08
207761_s_at	methyltransferase like 7A	METTL7A	0.0263353	2.07
204925_at	cystinosin, lysosomal cystine transporter	CTNS	0.0238077	2.07
200623_s_at	calmodulin 1 (phosphorylase kinase, delta) /// calmodulin 2 (phosphorylase kinase, delta) /// calmodulin 3 (phosphorylase kinase, delta)	CALM1 /// CALM2 /// CALM3	0.0439276	2.07
219528_s_at	B-cell CLL/lymphoma 11B (zinc finger protein)	BCL11B	0.010179	2.07
228951_at	solute carrier family 38, member 7	SLC38A7	0.0201885	2.06
56821_at	solute carrier family 38, member 7	SLC38A7	0.0409703	2.06
218007_s_at	ribosomal protein S27-like	RPS27L	0.0339679	2.06
212651_at	Rho-related BTB domain containing 1	RHOBTB1	0.0417595	2.06
242676_at	NULL /// NULL	OTTHUMG00000179232 /// RP11-143J12.2	0.0386148	2.06
207760_s_at	nuclear receptor corepressor 2	NCOR2	0.0097116	2.06
226851_at	lysophospholipase-like 1	LYPLAL1	0.010606	2.06
236115_at	5-hydroxytryptamine (serotonin) receptor 7 pseudogene 1	HTR7P1	0.0155511	2.06
211330_s_at	hemochromatosis	HFE	0.0322502	2.06
202605_at	glucuronidase, beta	GUSB	0.0367296	2.06
1558199_at	fibronectin 1	FN1	0.0096829	2.06
224516_s_at	CXXC finger protein 5	CXXC5	0.0290784	2.06
239252_at	cytochrome c oxidase subunit VIIb	COX7B	0.013221	2.06
212091_s_at	collagen, type VI, alpha 1	COL6A1	0.0300063	2.06
211368_s_at	caspase 1, apoptosis-related cysteine peptidase	CASP1	0.0231579	2.06
222761_at	basic, immunoglobulin-like variable motif containing	BIVM	0.0243451	2.06
203504_s_at	ATP-binding cassette, sub-family A (ABC1), member 1	ABCA1	0.0365646	2.06
1557626_at	---	---	0.0316303	2.06
228346_at	zinc finger protein 844	ZNF844	0.0101345	2.05
222503_s_at	WD repeat domain 41	WDR41	0.0185086	2.05
239288_at	TRAF2 and NCK interacting kinase	TNIK	0.046	2.05
209269_s_at	spleen tyrosine kinase	SYK	0.0270043	2.05
1568623_a_at	solute carrier family 35, member E4	SLC35E4	0.0164906	2.05
206050_s_at	ribonuclease/angiogenin inhibitor 1	RNH1	0.0217617	2.05
217762_s_at	RAB31, member RAS oncogene family	RAB31	0.0205418	2.05
204766_s_at	nudix (nucleoside diphosphate linked moiety X)-type motif 1	NUDT1	0.0031049	2.05
1569157_s_at	uncharacterized LOC100505555 /// zinc finger protein 846	LOC100505555 /// ZNF846	0.0360619	2.05
230363_s_at	inositol polyphosphate-5-phosphatase F	INPP5F	0.0133995	2.05
215143_at	dpy-19-like 2 pseudogene 2 (C. elegans)	DPY19L2P2	0.0496244	2.05
209083_at	coronin, actin binding protein, 1A	CORO1A	0.0493974	2.05
205831_at	CD2 molecule	CD2	0.0279236	2.05
230024_at	alanyl-tRNA synthetase 2, mitochondrial	AARS2	0.0184089	2.05
1553719_s_at	zinc finger protein 548	ZNF548	0.0212092	2.04
202665_s_at	WAS/WASL interacting protein family, member 1	WIPF1	0.0159679	2.04
235334_at	ST6 (alpha-N-acetyl-neuraminyl-2,3-beta-galactosyl-1,3)-N-acetylgalactosaminide alpha-2,6-sialyltransferase 3	ST6GALNAC3	0.049631	2.04
227176_at	solute carrier family 2 (facilitated glucose transporter), member 13	SLC2A13	0.0444038	2.04
217764_s_at	RAB31, member RAS oncogene family	RAB31	0.0181354	2.04
217118_s_at	KIAA0930	KIAA0930	0.0317092	2.04
238756_at	growth arrest-specific 2 like 3	GAS2L3	0.0349325	2.04
212663_at	FK506 binding protein 15, 133kDa	FKBP15	0.0298603	2.04
223041_at	CD99 molecule-like 2	CD99L2	0.0471638	2.04
202910_s_at	CD97 molecule	CD97	0.017118	2.04
228471_at	ankyrin repeat domain 44	ANKRD44	0.0092734	2.04
242051_at	---	---	0.0214056	2.04
221218_s_at	thiamin pyrophosphokinase 1	TPK1	0.032599	2.03
225622_at	phosphoprotein associated with glycosphingolipid microdomains 1	PAG1	0.0419721	2.03
213061_s_at	N-terminal asparagine amidase	NTAN1	0.0256859	2.03
228253_at	lysyl oxidase-like 3	LOXL3	0.0494733	2.03
202367_at	cut-like homeobox 1	CUX1	0.0217454	2.03
201360_at	cystatin C	CST3	0.0337787	2.03
206581_at	basonuclin 1	BNC1	0.0274116	2.03
1559776_at	---	---	0.0244488	2.03
213908_at	WAS protein homolog associated with actin, golgi membranes and microtubules pseudogene 2 /// WAS protein homolog associated with actin, golgi membranes and microtubules pseudogene 3	WHAMMP2 /// WHAMMP3	0.0439916	2.02
226106_at	ring finger protein 141	RNF141	0.0152558	2.02
203498_at	regulator of calcineurin 2	RCAN2	0.0142949	2.02
211471_s_at	RAB36, member RAS oncogene family	RAB36	0.0206559	2.02
229138_at	poly (ADP-ribose) polymerase family, member 11	PARP11	0.0144025	2.02
241803_s_at	NULL /// NULL /// NULL /// NULL /// NULL /// NULL /// NULL /// NULL /// NULL /// NULL	OTTHUMG00000013244 /// OTTHUMG00000013258 /// OTTHUMG00000013268 /// OTTHUMG00000032152 /// OTTHUMG00000067215 /// RP11-157L3.1 /// RP11-160N1.10 /// RP11-34H11.5 /// RP11-374M1.5 /// RP4-610C12.3	0.0051262	2.02
238815_at	leucine rich repeat transmembrane neuronal 1	LRRTM1	0.0320276	2.02
226007_at	iron-sulfur cluster assembly 2 homolog (S. cerevisiae)	ISCA2	0.0053794	2.02
209304_x_at	growth arrest and DNA-damage-inducible, beta	GADD45B	0.0247496	2.02
206994_at	cystatin S	CST4	0.0446445	2.02
201380_at	cartilage associated protein /// cartilage-associated protein-like	CRTAP /// LOC100653071	0.0197654	2.02
209874_x_at	cyclin M2	CNNM2	0.0104113	2.02
226727_at	CDGSH iron sulfur domain 3	CISD3	0.0045433	2.02
201401_s_at	adrenergic, beta, receptor kinase 1	ADRBK1	0.0259018	2.02
219448_at	transmembrane protein 70	TMEM70	0.0151256	2.01
222173_s_at	TBC1 domain family, member 2	TBC1D2	0.028209	2.01
212350_at	TBC1 (tre-2/USP6, BUB2, cdc16) domain family, member 1	TBC1D1	0.0115491	2.01
229001_at	protein phosphatase 1, regulatory subunit 3E	PPP1R3E	0.0172841	2.01
38671_at	plexin D1	PLXND1	0.0101882	2.01
213309_at	phospholipase C-like 2	PLCL2	0.004066	2.01
200701_at	Niemann-Pick disease, type C2	NPC2	0.0321425	2.01
206666_at	granzyme K (granzyme 3; tryptase II)	GZMK	0.0157585	2.01
201040_at	guanine nucleotide binding protein (G protein), alpha inhibiting activity polypeptide 2	GNAI2	0.004709	2.01
206540_at	galactosidase, beta 1-like	GLB1L	0.008663	2.01
243445_at	basonuclin 2	BNC2	0.0107463	2.01

## Sheet: Table S3
Table S3. Genes significantly up-regulated in metastatic tumor cells compared with primary tumor cells (P < 0.05, fold change ≥ 2) in HGSOC patients
Probe Set ID	Gene Description	Gene Symbol	p-value	Fold Change (metastatic/primary tumor cells)
1555868_at	uncharacterized LOC100507477	LOC100507477	0.0444482	3.16
236893_at	HOXB cluster antisense RNA 3	HOXB-AS3	0.038377	2.84
203961_at	nebulette	NEBL	0.0307924	2.81
240253_at	---	---	0.0159609	2.71
219895_at	transmembrane protein 255A	TMEM255A	0.044671	2.63
1564077_at	---	---	0.0370356	2.59
244101_at	---	---	0.0335585	2.55
222038_s_at	UTP18 small subunit (SSU) processome component homolog (yeast)	UTP18	0.04922	2.48
1561276_at	dedicator of cytokinesis 5	DOCK5	0.0174187	2.4
214159_at	phospholipase C, epsilon 1	PLCE1	0.0494149	2.38
219869_s_at	solute carrier family 39 (zinc transporter), member 8	SLC39A8	0.0011403	2.37
237498_at	---	---	0.0168317	2.32
221391_at	taste receptor, type 2, member 14	TAS2R14	0.0040958	2.29
224940_s_at	pregnancy-associated plasma protein A, pappalysin 1	PAPPA	0.0111209	2.18
1559452_a_at	---	---	0.0072241	2.16
210301_at	xanthine dehydrogenase	XDH	0.0435254	2.08
214803_at	cadherin 6, type 2, K-cadherin (fetal kidney)	CDH6	0.033981	2.08
1568126_at	annexin A2	ANXA2	0.0109283	2.08
222434_at	enabled homolog (Drosophila)	ENAH	0.0220023	2.07
205082_s_at	aldehyde oxidase 1	AOX1	0.04993	2.05
239801_at	ring finger protein 40, E3 ubiquitin protein ligase	RNF40	0.040901	2.03
Listing of the 21 probes that were significantly increased in metastatic tumor cells compared with the matched primary tumor cells (P < 0.05, fold change ≥ 2).

## Sheet: Table S4
Table S4. Genes significantly up-regulated in isolated SKOV3 cells that formed heterotypic spheroids with CAFs compared with those remained individual SKOV3 cells (P < 0.05, fold change ≥ 2)
Listing of the 322 probes that were significantly increased in SKOV3 cells that could form typical compact heterotypic spheroids with primary ovarian CAFs, compared with those remained individual SKOV3 cells (P < 0.05, fold change ≥ 2).
Probe Set ID	Gene Description	Gene Symbol	p-value	Fold Change (Spheroid/Individual SKOV3)
TC08001062.hg.1	Homo sapiens stanniocalcin 1 (STC1), mRNA.	STC1	0.0001204	102.56
TC12001571.hg.1	Homo sapiens integrin, alpha 5 (fibronectin receptor, alpha polypeptide) (ITGA5), mRNA.	ITGA5	1e-07	61.17
TC11002234.hg.1	Homo sapiens matrix metallopeptidase 1 (interstitial collagenase) (MMP1), transcript variant 2, mRNA.	MMP1	0.0003404	46.73
TC19001593.hg.1	Homo sapiens plasminogen activator, urokinase receptor (PLAUR), transcript variant 2, mRNA.	PLAUR	7.6e-06	39.5
TC02001364.hg.1	Homo sapiens chemokine (C-C motif) ligand 20 (CCL20), transcript variant 2, mRNA.	CCL20	0.0012159	37.95
TC20000341.hg.1	Homo sapiens peptidase inhibitor 3, skin-derived (PI3), mRNA.	PI3	0.0009532	36.72
TC6_apd_hap1000036.hg.1	Homo sapiens tumor necrosis factor (TNF), mRNA.	TNF	0.0001717	33.5
TC06001027.hg.1	Homo sapiens tumor necrosis factor, alpha-induced protein 3 (TNFAIP3), transcript variant 3, mRNA.	TNFAIP3	1e-06	32.73
TC01002441.hg.1	Homo sapiens lysosomal protein transmembrane 5 (LAPTM5), mRNA.	LAPTM5	0.0003177	31.59
TC06000371.hg.1	Homo sapiens tumor necrosis factor (TNF), mRNA.	TNF	0.0001707	31.12
TC6_cox_hap2000067.hg.1	Homo sapiens tumor necrosis factor (TNF), mRNA.	TNF	0.0001707	31.12
TC6_dbb_hap3000058.hg.1	Homo sapiens tumor necrosis factor (TNF), mRNA.	TNF	0.0001707	31.12
TC6_mann_hap4000059.hg.1	Homo sapiens tumor necrosis factor (TNF), mRNA.	TNF	0.0001707	31.12
TC6_mcf_hap5000053.hg.1	Homo sapiens tumor necrosis factor (TNF), mRNA.	TNF	0.0001707	31.12
TC6_qbl_hap6000058.hg.1	Homo sapiens tumor necrosis factor (TNF), mRNA.	TNF	0.0001707	31.12
TC6_ssto_hap7000054.hg.1	Homo sapiens tumor necrosis factor (TNF), mRNA.	TNF	0.0001707	31.12
TC19000147.hg.1	Homo sapiens angiopoietin-like 4 (ANGPTL4), transcript variant 1, mRNA.	ANGPTL4	0.003244	29.67
TC02002219.hg.1	Homo sapiens interleukin 1, beta (IL1B), mRNA.	IL1B	0.0003579	22.13
TC20000494.hg.1	Homo sapiens solute carrier organic anion transporter family, member 4A1 (SLCO4A1), mRNA.	SLCO4A1	3.23e-05	19.87
TC04000408.hg.1	Homo sapiens interleukin 8 (IL8), mRNA.	IL8	4e-07	19.31
TC02002378.hg.1	Homo sapiens chemokine (C-X-C motif) receptor 4 (CXCR4), transcript variant 1, mRNA.	CXCR4	0.0080884	18.25
TC08001659.hg.1	Homo sapiens N-myc downstream regulated 1 (NDRG1), transcript variant 1, mRNA.	NDRG1	0.0003329	15.39
TC02000902.hg.1	Homo sapiens kynureninase (KYNU), transcript variant 2, mRNA.	KYNU	0.0001922	15.35
TC10001398.hg.1	Homo sapiens prolyl 4-hydroxylase, alpha polypeptide I (P4HA1), transcript variant 1, mRNA.	P4HA1	0.0013605	14.05
TC05000218.hg.1	Homo sapiens integrin, alpha 2 (CD49B, alpha 2 subunit of VLA-2 receptor) (ITGA2), transcript variant 1, mRNA.	ITGA2	0.0009383	14.03
TC19000544.hg.1	Homo sapiens ZFP36 ring finger protein (ZFP36), mRNA.	ZFP36	0.0006547	12.82
TC0X000112.hg.1	Homo sapiens spermidine/spermine N1-acetyltransferase 1 (SAT1), transcript variant 1, mRNA.	SAT1	7.5e-06	12.68
TC11000956.hg.1	Homo sapiens baculoviral IAP repeat containing 3 (BIRC3), transcript variant 1, mRNA.	BIRC3	0.0065757	11.94
TC06000945.hg.1	Homo sapiens gap junction protein, alpha 1, 43kDa (GJA1), mRNA.	GJA1	0.0006458	11.63
TC03000056.hg.1	Homo sapiens interleukin-1 receptor-associated kinase 2 (IRAK2), mRNA.	IRAK2	8.94e-05	11.42
TC16001128.hg.1	Homo sapiens carboxylesterase 1 (CES1), transcript variant 2, mRNA.	CES1	0.0052064	10.71
TC19000699.hg.1	Homo sapiens epithelial membrane protein 3 (EMP3), mRNA.	EMP3	1e-07	9.74
TC15000858.hg.1	Homo sapiens sema domain, immunoglobulin domain (Ig), transmembrane domain (TM) and short cytoplasmic domain, (semaphorin) 4B (SEMA4B), transcript variant 1, mRNA.	SEMA4B	3e-07	9.34
TC01000955.hg.1	Homo sapiens colony stimulating factor 1 (macrophage) (CSF1), transcript variant 1, mRNA.	CSF1	8.45e-05	9.17
TC14002309.hg.1	Homo sapiens serpin peptidase inhibitor, clade A (alpha-1 antiproteinase, antitrypsin), member 3 (SERPINA3), mRNA.	SERPINA3	0.0053689	8.94
TC17001301.hg.1	Homo sapiens aldolase C, fructose-bisphosphate (ALDOC), mRNA.	ALDOC	0.0244402	8.89
TC6_qbl_hap6000070.hg.1	Homo sapiens heat shock 70kDa protein 1B (HSPA1B), mRNA.	HSPA1B	0.0016438	8.62
TC6_cox_hap2000079.hg.1	Homo sapiens heat shock 70kDa protein 1B (HSPA1B), mRNA.	HSPA1B	0.0016063	8.51
TC6_dbb_hap3000070.hg.1	Homo sapiens heat shock 70kDa protein 1B (HSPA1B), mRNA.	HSPA1B	0.0018091	8.42
TC6_apd_hap1000040.hg.1	Homo sapiens heat shock 70kDa protein 1B (HSPA1B), mRNA.	HSPA1B	0.0017624	8.4
TC06000385.hg.1	Homo sapiens heat shock 70kDa protein 1B (HSPA1B), mRNA.	HSPA1B	0.0008279	8.04
TC17000103.hg.1	Homo sapiens CD68 molecule (CD68), transcript variant 2, mRNA.	CD68	0.00665	7.93
TC22000647.hg.1	Homo sapiens leukemia inhibitory factor (LIF), transcript variant 1, mRNA.	LIF	1.29e-05	7.92
TC07000643.hg.1	Homo sapiens serpin peptidase inhibitor, clade E (nexin, plasminogen activator inhibitor type 1), member 1 (SERPINE1), transcript variant 1, mRNA.	SERPINE1	0.0095967	7.84
TC19000647.hg.1	Homo sapiens FBJ murine osteosarcoma viral oncogene homolog B (FOSB), transcript variant 2, mRNA.	FOSB	7.2e-05	7.82
TC11002346.hg.1	Homo sapiens myelin protein zero-like 2 (MPZL2), transcript variant 1, mRNA.	MPZL2	0.0033481	7.7
TC14001036.hg.1	Homo sapiens nuclear factor of kappa light polypeptide gene enhancer in B-cells inhibitor, alpha (NFKBIA), mRNA.	NFKBIA	0.0003298	7.61
TC15001541.hg.1	Homo sapiens carbonic anhydrase XII (CA12), transcript variant 1, mRNA.	CA12	5.24e-05	7.57
TC08001051.hg.1	Homo sapiens tumor necrosis factor receptor superfamily, member 10d, decoy with truncated death domain (TNFRSF10D), mRNA.	TNFRSF10D	0.0008768	7.52
TC12000099.hg.1	Homo sapiens enolase 2 (gamma, neuronal) (ENO2), mRNA.	ENO2	0.0166905	7.43
TC01002578.hg.1	Homo sapiens solute carrier family 2 (facilitated glucose transporter), member 1 (SLC2A1), mRNA.	SLC2A1	0.0016549	7.37
TC19000228.hg.1	Homo sapiens jun B proto-oncogene, mRNA (cDNA clone MGC:16048 IMAGE:3611163), complete cds.	JUNB	2.77e-05	7.26
TC22000259.hg.1	Homo sapiens heme oxygenase (decycling) 1 (HMOX1), mRNA.	HMOX1	0.0445949	7.23
TC10000721.hg.1	Homo sapiens stearoyl-CoA desaturase (delta-9-desaturase) (SCD), mRNA.	SCD	0.0176052	7.02
TC15000364.hg.1	Homo sapiens sulfide quinone reductase-like (yeast) (SQRDL), nuclear gene encoding mitochondrial protein, transcript variant 1, mRNA.	SQRDL	9.45e-05	6.9
TC06000384.hg.1	Homo sapiens heat shock 70kDa protein 1A (HSPA1A), mRNA.	HSPA1A	0.0001961	6.89
TC03000013.hg.1	Homo sapiens inositol 1,4,5-trisphosphate receptor, type 1 (ITPR1), transcript variant 3, mRNA.	ITPR1	0.00116	6.84
TC12001829.hg.1	Homo sapiens FYVE, RhoGEF and PH domain containing 6 (FGD6), mRNA.	FGD6	0.0001459	6.62
TC14001141.hg.1	Homo sapiens ERO1-like (S. cerevisiae) (ERO1L), mRNA.	ERO1L	0.0044131	6.51
TC22000265.hg.1	Homo sapiens apolipoprotein L, 1 (APOL1), transcript variant 3, mRNA.	APOL1	0.0051784	6.37
TC02000937.hg.1	Homo sapiens tumor necrosis factor, alpha-induced protein 6 (TNFAIP6), mRNA.	TNFAIP6	0.0019891	6.24
TC09000614.hg.1	Homo sapiens prostaglandin-endoperoxide synthase 1 (prostaglandin G/H synthase and cyclooxygenase) (PTGS1), transcript variant 1, mRNA.	PTGS1	0.0151607	6.22
TC12000521.hg.1	Homo sapiens low density lipoprotein receptor-related protein 1 (LRP1), mRNA.	LRP1	0.0001185	6.17
TC16000476.hg.1	Homo sapiens metallothionein 1X (MT1X), mRNA.	MT1X	0.0250998	6.16
TC03001888.hg.1	Homo sapiens transmembrane 4 L six family member 1 (TM4SF1), mRNA.	TM4SF1	0.0027535	6.12
TC02000748.hg.1	Homo sapiens insulin induced gene 2 (INSIG2), mRNA.	INSIG2	0.0337377	6.07
TC6_qbl_hap6000069.hg.1	Homo sapiens heat shock 70kDa protein 1A (HSPA1A), mRNA.	HSPA1A	0.0002759	6.03
TC6_cox_hap2000078.hg.1	Homo sapiens heat shock 70kDa protein 1A (HSPA1A), mRNA.	HSPA1A	0.0002759	6.03
TC6_apd_hap1000039.hg.1	Homo sapiens heat shock 70kDa protein 1A (HSPA1A), mRNA.	HSPA1A	0.0003186	5.96
TC22001461.hg.1	Homo sapiens SEC14-like 2 (S. cerevisiae) (SEC14L2), transcript variant 3, mRNA.	SEC14L2	0.0023472	5.88
TC03001077.hg.1	Homo sapiens family with sequence similarity 43, member A (FAM43A), mRNA.	FAM43A	0.0052892	5.87
TC6_dbb_hap3000069.hg.1	Homo sapiens heat shock 70kDa protein 1A (HSPA1A), mRNA.	HSPA1A	0.0003997	5.79
TC01001559.hg.1	Homo sapiens quiescin Q6 sulfhydryl oxidase 1 (QSOX1), transcript variant 2, mRNA.	QSOX1	0.0019613	5.65
TC19001553.hg.1	Homo sapiens transforming growth factor, beta 1 (TGFB1), mRNA.	TGFB1	0.0002658	5.64
TC20000702.hg.1	Homo sapiens thrombomodulin (THBD), mRNA.	THBD	0.001573	5.63
TC14000471.hg.1	Homo sapiens FBJ murine osteosarcoma viral oncogene homolog (FOS), mRNA.	FOS	0.0062998	5.56
TC21000506.hg.1	Homo sapiens salt-inducible kinase 1 (SIK1), mRNA.	SIK1	0.0186202	5.55
TC20000833.hg.1	Homo sapiens transglutaminase 2 (C polypeptide, protein-glutamine-gamma-glutamyltransferase) (TGM2), transcript variant 1, mRNA.	TGM2	0.0022582	5.52
TC01001585.hg.1	Homo sapiens laminin, gamma 2 (LAMC2), transcript variant 1, mRNA.	LAMC2	0.002249	5.51
TC03001866.hg.1	Homo sapiens procollagen-lysine, 2-oxoglutarate 5-dioxygenase 2 (PLOD2), transcript variant 2, mRNA.	PLOD2	0.0003919	5.44
TC01003197.hg.1	Homo sapiens myotubularin related protein 11 (MTMR11), transcript variant 1, mRNA.	MTMR11	4.6e-06	5.36
TC11002233.hg.1	Homo sapiens matrix metallopeptidase 10 (stromelysin 2) (MMP10), mRNA.	MMP10	0.0038014	5.34
TC01002886.hg.1	Homo sapiens coagulation factor III (thromboplastin, tissue factor) (F3), transcript variant 2, mRNA.	F3	0.0010085	5.3
TC01000353.hg.1	Homo sapiens stratifin (SFN), mRNA.	SFN	0.0153276	5.28
TC10001769.hg.1	Homo sapiens BCL2/adenovirus E1B 19kDa interacting protein 3 (BNIP3), nuclear gene encoding mitochondrial protein, mRNA.	BNIP3	0.0161748	5.13
TC01000261.hg.1	Homo sapiens cytidine deaminase (CDA), mRNA.	CDA	2.43e-05	5
TC08001401.hg.1	Homo sapiens calbindin 1, 28kDa (CALB1), mRNA.	CALB1	1.77e-05	4.97
TC17000481.hg.1	Homo sapiens growth factor receptor-bound protein 7 (GRB7), transcript variant 2, mRNA.	GRB7	0.0067636	4.94
TC14000794.hg.1	Homo sapiens tumor necrosis factor, alpha-induced protein 2 (TNFAIP2), mRNA.	TNFAIP2	1.56e-05	4.89
TC6_mcf_hap5000213.hg.1	Homo sapiens complement factor B (CFB), mRNA.	CFB	0.0166348	4.76
TC6_ssto_hap7000199.hg.1	Homo sapiens complement factor B (CFB), mRNA.	CFB	0.0166348	4.76
TC01006361.hg.1	Homo sapiens guanylate binding protein 2, interferon-inducible (GBP2), mRNA.	GBP2	0.0135399	4.75
TC6_cox_hap2000245.hg.1	Homo sapiens complement factor B (CFB), mRNA.	CFB	0.0161785	4.75
TC6_qbl_hap6000225.hg.1	Homo sapiens complement factor B (CFB), mRNA.	CFB	0.0170894	4.75
TC6_dbb_hap3000222.hg.1	Homo sapiens complement factor B (CFB), mRNA.	CFB	0.0164733	4.74
TC19001795.hg.1	Homo sapiens zinc finger protein 841 (ZNF841), mRNA.	ZNF841	0.0004974	4.73
TC03003320.hg.1	Homo sapiens nuclear factor of kappa light polypeptide gene enhancer in B-cells inhibitor, zeta (NFKBIZ), transcript variant 2, mRNA.	NFKBIZ	6.4e-06	4.7
TC18001005.hg.1	Homo sapiens serpin peptidase inhibitor, clade B (ovalbumin), member 3 (SERPINB3), mRNA.	SERPINB3	0.0008762	4.7
TC05001590.hg.1	Homo sapiens arrestin domain containing 3 (ARRDC3), mRNA.	ARRDC3	0.0017208	4.67
TC18000547.hg.1	Homo sapiens lectin, mannose-binding, 1 (LMAN1), mRNA.	LMAN1	0.0044717	4.67
TC01003638.hg.1	Homo sapiens prostaglandin-endoperoxide synthase 2 (prostaglandin G/H synthase and cyclooxygenase) (PTGS2), mRNA.	PTGS2	0.0001492	4.64
TC01000474.hg.1	Homo sapiens zinc finger CCCH-type containing 12A (ZC3H12A), mRNA.	ZC3H12A	1.09e-05	4.6
TC16000099.hg.1	Homo sapiens interleukin 32 (IL32), transcript variant 7, mRNA.	IL32	0.0023806	4.6
TC10001216.hg.1	Homo sapiens chromosome 10 open reading frame 10 (C10orf10), mRNA.	C10orf10	0.0095208	4.54
TC06004077.hg.1	Homo sapiens complement factor B (CFB), mRNA.	CFB	0.0158157	4.51
TC6_mann_hap4000196.hg.1	Homo sapiens complement factor B (CFB), mRNA.	CFB	0.0189973	4.5
TC11002081.hg.1	Homo sapiens phosphoglucomutase 2-like 1 (PGM2L1), mRNA.	PGM2L1	0.0001419	4.45
TC02001556.hg.1	Homo sapiens membrane bound O-acyltransferase domain containing 2 (MBOAT2), mRNA.	MBOAT2	0.0002488	4.41
TC03001345.hg.1	Homo sapiens CUB domain containing protein 1 (CDCP1), transcript variant 1, mRNA.	CDCP1	1.28e-05	4.39
TC19000174.hg.1	Homo sapiens intercellular adhesion molecule 1 (ICAM1), mRNA.	ICAM1	0.0415586	4.36
TC01000151.hg.1	Homo sapiens procollagen-lysine, 2-oxoglutarate 5-dioxygenase 1 (PLOD1), mRNA.	PLOD1	0.0018823	4.34
TC14000067.hg.1	Homo sapiens angiogenin, ribonuclease, RNase A family, 5 (ANG), transcript variant 1, mRNA.	ANG	0.0038642	4.27
TC03000015.hg.1	Homo sapiens basic helix-loop-helix family, member e40 (BHLHE40), mRNA.	BHLHE40	0.0006269	4.26
TC14001238.hg.1	Homo sapiens pleckstrin 2 (PLEK2), mRNA.	PLEK2	9.1e-06	4.23
TC03001575.hg.1	Homo sapiens glucan (1,4-alpha-), branching enzyme 1 (GBE1), mRNA.	GBE1	0.0220535	4.17
TC10000047.hg.1	Homo sapiens neuroepithelial cell transforming 1 (NET1), transcript variant 1, mRNA.	NET1	7.88e-05	4.14
TC20000395.hg.1	Homo sapiens snail homolog 1 (Drosophila) (SNAI1), mRNA.	SNAI1	0.0009865	4.04
TC07001611.hg.1	Homo sapiens tissue factor pathway inhibitor 2 (TFPI2), transcript variant 1, mRNA.	TFPI2	0.0026068	4.02
TC18001004.hg.1	Homo sapiens serpin peptidase inhibitor, clade B (ovalbumin), member 4 (SERPINB4), mRNA.	SERPINB4	5.89e-05	3.92
TC06004141.hg.1	Homo sapiens superoxide dismutase 2, mitochondrial (SOD2), nuclear gene encoding mitochondrial protein, transcript variant 1, mRNA.	SOD2	0.0002004	3.92
TC05002066.hg.1	Homo sapiens dual specificity phosphatase 1 (DUSP1), mRNA.	DUSP1	0.0060339	3.91
TC15001842.hg.1	Homo sapiens calcium and integrin binding 1 (calmyrin) (CIB1), transcript variant b, mRNA.	CIB1	0.0484312	3.82
TC05000550.hg.1	Homo sapiens ADP-ribosylation factor-like 14 effector protein-like (ARL14EPL), mRNA.	ARL14EPL	0.0123026	3.76
TC01003412.hg.1	Homo sapiens thiosulfate sulfurtransferase (rhodanese)-like domain containing 1 (TSTD1), transcript variant 3, mRNA.	TSTD1	0.0254318	3.74
TC16000472.hg.1	Homo sapiens metallothionein 1B (MT1B), mRNA.	MT1B	0.0316264	3.73
TC09001286.hg.1	Homo sapiens solute carrier family 28 (sodium-coupled nucleoside transporter), member 3 (SLC28A3), transcript variant 1, mRNA.	SLC28A3	1.7e-06	3.72
TC19000191.hg.1	Homo sapiens low density lipoprotein receptor (LDLR), transcript variant 1, mRNA.	LDLR	0.0011035	3.71
TC05000665.hg.1	Homo sapiens SEC24 family, member A (S. cerevisiae) (SEC24A), transcript variant 2, mRNA.	SEC24A	0.0297953	3.7
TC17001514.hg.1	Homo sapiens keratin 16 (KRT16), mRNA.	KRT16	0.0138872	3.67
TC19000442.hg.1	Homo sapiens glucose-6-phosphate isomerase (GPI), transcript variant 2, mRNA.	GPI	0.0222171	3.66
TC16002034.hg.1	Homo sapiens metallothionein 2A (MT2A), mRNA.	MT2A	0.0022701	3.64
TC16001271.hg.1	Homo sapiens fatty acid 2-hydroxylase (FA2H), mRNA.	FA2H	0.0274658	3.61
TC06001128.hg.1	Homo sapiens synaptojanin 2 (SYNJ2), transcript variant 2, mRNA.	SYNJ2	0.000196	3.58
TC19001619.hg.1	Homo sapiens protein phosphatase 1, regulatory subunit 13 like (PPP1R13L), transcript variant 2, mRNA.	PPP1R13L	0.0008761	3.53
TC06002242.hg.1	Homo sapiens regulator of G-protein signaling 17 (RGS17), mRNA.	RGS17	8.89e-05	3.47
TC20000878.hg.1	Homo sapiens syndecan 4 (SDC4), mRNA.	SDC4	0.0069511	3.47
TC06004058.hg.1	Homo sapiens ribonuclease T2 (RNASET2), mRNA.	RNASET2	0.0249434	3.47
TC02000082.hg.1	Homo sapiens tribbles homolog 2 (Drosophila) (TRIB2), transcript variant 1, mRNA.	TRIB2	0.0010726	3.46
TC15000296.hg.1	Homo sapiens serine peptidase inhibitor, Kunitz type 1 (SPINT1), transcript variant 3, mRNA.	SPINT1	0.0088717	3.43
TC03002096.hg.1	Homo sapiens B-cell CLL/lymphoma 6 (BCL6), transcript variant 2, mRNA.	BCL6	0.0014857	3.42
TC15000635.hg.1	Homo sapiens progestin and adipoQ receptor family member V (PAQR5), transcript variant 1, mRNA.	PAQR5	3.35e-05	3.4
TC22000285.hg.1	Homo sapiens lectin, galactoside-binding, soluble, 1 (LGALS1), mRNA.	LGALS1	0.0044071	3.39
TC09000935.hg.1	Homo sapiens perilipin 2 (PLIN2), transcript variant 1, mRNA.	PLIN2	0.04991	3.37
TC10000058.hg.1	cdna:known chromosome:GRCh37:10:6392278:6394723:1 gene:ENSG00000212743 gene_biotype:protein_coding transcript_biotype:protein_coding	DKFZP667F0711	0.0094119	3.33
TC10000053.hg.1	Homo sapiens 6-phosphofructo-2-kinase/fructose-2,6-biphosphatase 3 (PFKFB3), transcript variant 2, mRNA.	PFKFB3	0.0287398	3.33
TC18000226.hg.1	Homo sapiens serpin peptidase inhibitor, clade B (ovalbumin), member 5 (SERPINB5), mRNA.	SERPINB5	0.0259333	3.32
TC05001110.hg.1	Homo sapiens lysophosphatidylcholine acyltransferase 1 (LPCAT1), mRNA.	LPCAT1	0.0003769	3.3
TC19000865.hg.1	Homo sapiens myeloid-associated differentiation marker (MYADM), transcript variant 5, mRNA.	MYADM	0.0003706	3.27
TC10000449.hg.1	Homo sapiens DNA-damage-inducible transcript 4 (DDIT4), mRNA.	DDIT4	0.0162828	3.27
TC02002705.hg.1	Homo sapiens Kruppel-like factor 7 (ubiquitous) (KLF7), transcript variant 1, mRNA.	KLF7	0.0022523	3.26
TC06000675.hg.1	Homo sapiens family with sequence similarity 83, member B (FAM83B), mRNA.	FAM83B	0.0030265	3.26
TC02002793.hg.1	Homo sapiens tubulin, alpha 4a (TUBA4A), mRNA.	TUBA4A	6.2e-06	3.25
TC04000222.hg.1	Homo sapiens family with sequence similarity 114, member A1 (FAM114A1), transcript variant 1, mRNA.	FAM114A1	0.0001205	3.23
TC08002613.hg.1	Homo sapiens lysyl oxidase-like 2 (LOXL2), mRNA.	LOXL2	0.001394	3.23
TC02002218.hg.1	Homo sapiens interleukin 1, alpha (IL1A), mRNA.	IL1A	0.0002639	3.15
TC0X000425.hg.1	Homo sapiens phosphoglycerate kinase 1 (PGK1), mRNA.	PGK1	0.0141278	3.14
TC08001361.hg.1	Homo sapiens phosphoprotein associated with glycosphingolipid microdomains 1 (PAG1), mRNA.	PAG1	0.01475	3.11
TC11000332.hg.1	Homo sapiens CD44 molecule (Indian blood group) (CD44), transcript variant 4, mRNA.	CD44	0.0004562	3.08
TC02002591.hg.1	Homo sapiens frizzled-related protein (FRZB), mRNA.	FRZB	0.0130537	3.07
TC13000335.hg.1	Homo sapiens claudin 10 (CLDN10), transcript variant a_v1, mRNA.	CLDN10	0.0114331	3.05
TC17000309.hg.1	Homo sapiens WD repeat and SOCS box containing 1 (WSB1), transcript variant 1, mRNA.	WSB1	0.0119144	3.05
TC20000134.hg.1	Homo sapiens Ras and Rab interactor 2 (RIN2), transcript variant 1, mRNA.	RIN2	0.0036827	3.04
TC06001217.hg.1	Homo sapiens serpin peptidase inhibitor, clade B (ovalbumin), member 1 (SERPINB1), transcript variant 1, mRNA.	SERPINB1	0.0048561	3.03
TC04000828.hg.1	Homo sapiens methylsterol monooxygenase 1 (MSMO1), transcript variant 2, mRNA.	MSMO1	0.0234149	3.03
TC05000608.hg.1	Homo sapiens proline-rich coiled-coil 1 (PRRC1), mRNA.	PRRC1	0.0069333	2.99
TC04000072.hg.1	Homo sapiens S100 calcium binding protein P (S100P), mRNA.	S100P	0.0248063	2.99
TC19001794.hg.1	Homo sapiens zinc finger protein 432 (ZNF432), mRNA.	ZNF432	0.0040099	2.98
TC14001079.hg.1	Homo sapiens kelch-like family member 28 (KLHL28), mRNA.	KLHL28	0.0458364	2.98
TC01003784.hg.1	Homo sapiens laminin, beta 3 (LAMB3), transcript variant 1, mRNA.	LAMB3	0.0046791	2.94
TC06001696.hg.1	Homo sapiens potassium channel, subfamily K, member 5 (KCNK5), mRNA.	KCNK5	0.0101934	2.94
TC01002911.hg.1	Homo sapiens ferric-chelate reductase 1 (FRRS1), mRNA.	FRRS1	0.0203442	2.94
TC6_qbl_hap6000133.hg.1	Homo sapiens immediate early response 3 (IER3), mRNA.	IER3	0.0012061	2.93
TC6_cox_hap2000143.hg.1	Homo sapiens immediate early response 3 (IER3), mRNA.	IER3	0.0006397	2.92
TC6_dbb_hap3000132.hg.1	Homo sapiens immediate early response 3 (IER3), mRNA.	IER3	0.0006397	2.92
TC6_mann_hap4000121.hg.1	Homo sapiens immediate early response 3 (IER3), mRNA.	IER3	0.0006397	2.92
TC6_ssto_hap7000123.hg.1	Homo sapiens immediate early response 3 (IER3), mRNA.	IER3	0.0006397	2.92
TC12001208.hg.1	Homo sapiens C-type lectin domain family 2, member B (CLEC2B), mRNA.	CLEC2B	0.0247734	2.91
TC6_ssto_hap7000120.hg.1	Homo sapiens protein phosphatase 1, regulatory subunit 18 (PPP1R18), transcript variant 2, mRNA.	PPP1R18	0.0145221	2.9
TC05000284.hg.1	Homo sapiens microtubule associated serine/threonine kinase family member 4 (MAST4), transcript variant 3, mRNA.	MAST4	1.79e-05	2.85
TC13000336.hg.1	Homo sapiens DnaJ (Hsp40) homolog, subfamily C, member 3 (DNAJC3), mRNA.	DNAJC3	2.19e-05	2.85
TC11001059.hg.1	Homo sapiens transmembrane protease, serine 4 (TMPRSS4), transcript variant 3, mRNA.	TMPRSS4	0.0480097	2.82
TC02001714.hg.1	Homo sapiens xanthine dehydrogenase (XDH), mRNA.	XDH	0.0062462	2.81
TC14001466.hg.1	Homo sapiens serpin peptidase inhibitor, clade A (alpha-1 antiproteinase, antitrypsin), member 1 (SERPINA1), transcript variant 4, mRNA.	SERPINA1	0.000126	2.8
TC0X000025.hg.1	Homo sapiens steroid sulfatase (microsomal), isozyme S (STS), mRNA.	STS	0.0008173	2.8
TC02002445.hg.1	Homo sapiens nuclear receptor subfamily 4, group A, member 2 (NR4A2), mRNA.	NR4A2	0.0016369	2.79
TC02000348.hg.1	Homo sapiens v-rel reticuloendotheliosis viral oncogene homolog (avian) (REL), mRNA.	REL	0.0243639	2.79
TC04001250.hg.1	Homo sapiens ubiquitin-like modifier activating enzyme 6 (UBA6), mRNA.	UBA6	0.0115351	2.78
TC0X000118.hg.1	Homo sapiens pyruvate dehydrogenase kinase, isozyme 3 (PDK3), nuclear gene encoding mitochondrial protein, transcript variant 1, mRNA.	PDK3	0.0011429	2.75
TC01001736.hg.1	Homo sapiens CD55 molecule, decay accelerating factor for complement (Cromer blood group) (CD55), transcript variant 1, mRNA.	CD55	6.89e-05	2.74
TC03000087.hg.1	Homo sapiens solute carrier family 6 (neurotransmitter transporter, taurine), member 6 (SLC6A6), transcript variant 2, mRNA.	SLC6A6	0.0315195	2.74
TC04000775.hg.1	Homo sapiens toll-like receptor 2 (TLR2), mRNA.	TLR2	0.0024811	2.73
TC09001345.hg.1	Homo sapiens ninjurin 1 (NINJ1), mRNA.	NINJ1	0.0239409	2.73
TC19001586.hg.1	Homo sapiens LY6/PLAUR domain containing 3 (LYPD3), mRNA.	LYPD3	0.000834	2.71
TC19000232.hg.1	Homo sapiens calreticulin (CALR), mRNA.	CALR	0.0062656	2.71
TC19000321.hg.1	Homo sapiens Kruppel-like factor 2 (lung) (KLF2), mRNA.	KLF2	0.0099123	2.71
TC22000702.hg.1	Homo sapiens apolipoprotein L, 2 (APOL2), transcript variant alpha, mRNA.	APOL2	0.0350085	2.71
TC20000980.hg.1	Homo sapiens prostate transmembrane protein, androgen induced 1 (PMEPA1), transcript variant 5, mRNA.	PMEPA1	0.0020428	2.7
TC0X000238.hg.1	Homo sapiens TIMP metallopeptidase inhibitor 1 (TIMP1), mRNA.	TIMP1	2.15e-05	2.69
TC17001187.hg.1	Homo sapiens RAS, dexamethasone-induced 1 (RASD1), transcript variant 2, mRNA.	RASD1	0.0151205	2.69
TC02001139.hg.1	Homo sapiens solute carrier family 39 (zinc transporter), member 10 (SLC39A10), transcript variant 2, mRNA.	SLC39A10	6.4e-06	2.66
TC19001595.hg.1	Homo sapiens potassium intermediate/small conductance calcium-activated channel, subfamily N, member 4 (KCNN4), mRNA.	KCNN4	2.7e-05	2.65
TC07001738.hg.1	Homo sapiens nicotinamide phosphoribosyltransferase (NAMPT), mRNA.	NAMPT	0.0021559	2.65
TC11002393.hg.1	Homo sapiens CXADR-like membrane protein (CLMP), mRNA.	CLMP	0.0011264	2.63
TC17002906.hg.1	Homo sapiens keratin 19 (KRT19), mRNA.	KRT19	0.010673	2.63
TC0X000362.hg.1	Homo sapiens ephrin-B1 (EFNB1), mRNA.	EFNB1	0.0404941	2.6
TC12001909.hg.1	Homo sapiens solute carrier family 41, member 2 (SLC41A2), mRNA.	SLC41A2	0.0412217	2.59
TC06000135.hg.1	Homo sapiens SRY (sex determining region Y)-box 4 (SOX4), mRNA.	SOX4	0.0104202	2.58
TC14001022.hg.1	Homo sapiens egl nine homolog 3 (C. elegans) (EGLN3), mRNA.	EGLN3	0.0428142	2.55
TC02002644.hg.1	Homo sapiens post-GPI attachment to proteins 1 (PGAP1), mRNA.	PGAP1	0.000196	2.54
TC06000608.hg.1	Homo sapiens vascular endothelial growth factor A (VEGFA), transcript variant 1, mRNA.	VEGFA	0.0047143	2.54
TC15001230.hg.1	Homo sapiens Bcl2 modifying factor (BMF), transcript variant 1, mRNA.	BMF	0.0027018	2.53
TC01001685.hg.1	Homo sapiens BTG family, member 2 (BTG2), mRNA.	BTG2	0.0086563	2.53
TC03002006.hg.1	Homo sapiens tumor necrosis factor (ligand) superfamily, member 10 (TNFSF10), transcript variant 1, mRNA.	TNFSF10	0.0383797	2.52
TC02000500.hg.1	Homo sapiens thymosin beta 10 (TMSB10), mRNA.	TMSB10	0.0174595	2.51
TC18000221.hg.1	Homo sapiens tumor necrosis factor receptor superfamily, member 11a, NFKB activator (TNFRSF11A), transcript variant 1, mRNA.	TNFRSF11A	0.0023324	2.49
TC06002181.hg.1	Homo sapiens human immunodeficiency virus type I enhancer binding protein 2 (HIVEP2), mRNA.	HIVEP2	0.0002844	2.44
TC08001016.hg.1	Homo sapiens pleckstrin and Sec7 domain containing 3 (PSD3), transcript variant 1, mRNA.	PSD3	0.0005227	2.44
TC05001763.hg.1	Homo sapiens prolyl 4-hydroxylase, alpha polypeptide II (P4HA2), transcript variant 2, mRNA.	P4HA2	0.0145399	2.44
TC06000909.hg.1	Homo sapiens myristoylated alanine-rich protein kinase C substrate (MARCKS), mRNA.	MARCKS	0.004097	2.43
TC02001619.hg.1	Homo sapiens syndecan 1 (SDC1), transcript variant 1, mRNA.	SDC1	0.0474556	2.43
TC0X001121.hg.1	Homo sapiens interleukin 2 receptor, gamma (IL2RG), mRNA.	IL2RG	0.0148159	2.41
TC09000092.hg.1	Homo sapiens DENN/MADD domain containing 4C (DENND4C), transcript variant 1, mRNA.	DENND4C	0.0140474	2.39
TC05001700.hg.1	Homo sapiens sema domain, transmembrane domain (TM), and cytoplasmic domain, (semaphorin) 6A (SEMA6A), mRNA.	SEMA6A	0.0190325	2.39
TC08001264.hg.1	Homo sapiens aspartate beta-hydroxylase (ASPH), transcript variant 6, mRNA.	ASPH	0.0313119	2.39
TC03001629.hg.1	Homo sapiens CD47 molecule (CD47), transcript variant 1, mRNA.	CD47	0.0022912	2.38
TC09000491.hg.1	Homo sapiens tropomodulin 1 (TMOD1), transcript variant 2, mRNA.	TMOD1	0.0140111	2.38
TC12001439.hg.1	Homo sapiens vitamin D (1,25- dihydroxyvitamin D3) receptor (VDR), transcript variant 1, mRNA.	VDR	5.45e-05	2.37
TC06001510.hg.1	Homo sapiens immediate early response 3 (IER3), mRNA.	IER3	0.002702	2.36
TC18000103.hg.1	Homo sapiens laminin, alpha 3 (LAMA3), transcript variant 2, mRNA.	LAMA3	8.31e-05	2.35
TC03003380.hg.1	Homo sapiens 6-phosphofructo-2-kinase/fructose-2,6-biphosphatase 4 (PFKFB4), mRNA.	PFKFB4	0.019298	2.35
TC21001062.hg.1	Homo sapiens MORC family CW-type zinc finger 3 (MORC3), mRNA.	MORC3	0.0253271	2.35
TC01002849.hg.1	Homo sapiens guanylate binding protein 4 (GBP4), mRNA.	GBP4	0.021047	2.34
TC20001752.hg.1	Homo sapiens transmembrane protein 189 (TMEM189), transcript variant 2, mRNA.	TMEM189	0.008282	2.31
TC02000116.hg.1	Homo sapiens ras homolog family member B (RHOB), mRNA.	RHOB	0.0310492	2.31
TC15002007.hg.1	Homo sapiens small nuclear ribonucleoprotein polypeptide A' (SNRPA1), mRNA.	SNRPA1	0.0346746	2.31
TC17002908.hg.1	Homo sapiens keratin 17 (KRT17), mRNA.	KRT17	0.0155637	2.3
TC11001372.hg.1	Homo sapiens cytochrome b5 reductase 2 (CYB5R2), mRNA.	CYB5R2	0.0007369	2.29
TC16001270.hg.1	Homo sapiens mixed lineage kinase domain-like (MLKL), transcript variant 2, mRNA.	MLKL	0.0022804	2.29
TC12000747.hg.1	Homo sapiens ELK3, ETS-domain protein (SRF accessory protein 2) (ELK3), mRNA.	ELK3	0.0078131	2.29
TC02001195.hg.1	Homo sapiens neurobeachin-like 1 (NBEAL1), mRNA.	NBEAL1	0.0081628	2.29
TC04001496.hg.1	Homo sapiens SEC24 family, member D (S. cerevisiae) (SEC24D), mRNA.	SEC24D	0.011808	2.28
TC16000129.hg.1	Homo sapiens vasorin (VASN), mRNA.	VASN	0.0236498	2.28
TC04000906.hg.1	Homo sapiens chromosome 4 open reading frame 47 (C4orf47), mRNA.	C4orf47	0.0181626	2.27
TC20000139.hg.1	Homo sapiens polo-like kinase 1 substrate 1 (PLK1S1), transcript variant 2, mRNA.	PLK1S1	0.0419725	2.26
TC17001711.hg.1	Homo sapiens monocyte to macrophage differentiation-associated (MMD), mRNA.	MMD	0.0441597	2.26
TC12001178.hg.1	Homo sapiens C-type lectin domain family 4, member E (CLEC4E), mRNA.	CLEC4E	0.0371198	2.25
TC19000256.hg.1	Homo sapiens CD97 molecule (CD97), transcript variant 3, mRNA.	CD97	0.0019492	2.23
TC06000427.hg.1	Homo sapiens inositol 1,4,5-trisphosphate receptor, type 3 (ITPR3), mRNA.	ITPR3	0.0033469	2.23
TC07001618.hg.1	Homo sapiens pyruvate dehydrogenase kinase, isozyme 4 (PDK4), nuclear gene encoding mitochondrial protein, mRNA.	PDK4	0.0035098	2.23
TC10000979.hg.1	Homo sapiens Kruppel-like factor 6 (KLF6), transcript variant B, mRNA.	KLF6	0.0112077	2.23
TC15000622.hg.1	Homo sapiens SMAD family member 3 (SMAD3), transcript variant 2, mRNA.	SMAD3	0.041809	2.23
TC09000498.hg.1	Homo sapiens UDP-N-acetyl-alpha-D-galactosamine:polypeptide N-acetylgalactosaminyltransferase 12 (GalNAc-T12) (GALNT12), mRNA.	GALNT12	0.0004489	2.22
TC01001661.hg.1	Homo sapiens neuron navigator 1 (NAV1), transcript variant 2, mRNA.	NAV1	0.0009689	2.22
TC12001570.hg.1	Homo sapiens zinc finger protein 385A (ZNF385A), transcript variant 1, mRNA.	ZNF385A	0.0049366	2.22
TC05001608.hg.1	Homo sapiens glutaredoxin (thioltransferase) (GLRX), transcript variant 2, mRNA.	GLRX	0.0111822	2.22
TC18000413.hg.1	Homo sapiens Niemann-Pick disease, type C1 (NPC1), mRNA.	NPC1	0.0151039	2.22
TC15001194.hg.1	Homo sapiens lysophosphatidylcholine acyltransferase 4 (LPCAT4), mRNA.	LPCAT4	0.0006585	2.21
TC06002284.hg.1	Homo sapiens 1-acylglycerol-3-phosphate O-acyltransferase 4 (AGPAT4), mRNA.	AGPAT4	0.0011042	2.21
TC11001946.hg.1	Homo sapiens EGF containing fibulin-like extracellular matrix protein 2 (EFEMP2), transcript variant 1, mRNA.	EFEMP2	0.0010521	2.2
TC06000169.hg.1	Homo sapiens histone cluster 1, H2bd (HIST1H2BD), transcript variant 1, mRNA.	HIST1H2BD	0.0188488	2.2
TC22000866.hg.1	Homo sapiens KIAA1644 (KIAA1644), mRNA.	KIAA1644	0.0209839	2.2
TC08000403.hg.1	Homo sapiens syndecan binding protein (syntenin) (SDCBP), transcript variant 1, mRNA.	SDCBP	0.0005353	2.19
TC11003482.hg.1	Homo sapiens solute carrier family 43, member 3 (SLC43A3), mRNA.	SLC43A3	0.0012126	2.19
TC01002708.hg.1	Homo sapiens jun proto-oncogene (JUN), mRNA.	JUN	0.0049051	2.19
TC02002577.hg.1	Homo sapiens SEC14 and spectrin domains 1 (SESTD1), mRNA.	SESTD1	0.0089047	2.19
TC08000310.hg.1	Homo sapiens chromosome 8 open reading frame 4 (C8orf4), mRNA.	C8orf4	0.0006179	2.18
TC03000926.hg.1	Homo sapiens fibronectin type III domain containing 3B (FNDC3B), transcript variant 2, mRNA.	FNDC3B	0.0021709	2.18
TC02001206.hg.1	Homo sapiens neuropilin 2 (NRP2), transcript variant 1, mRNA.	NRP2	0.0016157	2.17
TC01001749.hg.1	Homo sapiens G0/G1switch 2 (G0S2), mRNA.	G0S2	0.0034738	2.17
TC02000711.hg.1	Homo sapiens solute carrier family 20 (phosphate transporter), member 1 (SLC20A1), mRNA.	SLC20A1	0.0324612	2.17
TC02001494.hg.1	Homo sapiens family with sequence similarity 110, member C (FAM110C), mRNA.	FAM110C	0.0466785	2.17
TC03001071.hg.1	Homo sapiens hairy and enhancer of split 1, (Drosophila) (HES1), mRNA.	HES1	4.16e-05	2.16
TC19001268.hg.1	Homo sapiens C3 and PZP-like, alpha-2-macroglobulin domain containing 8 (CPAMD8), mRNA.	CPAMD8	0.0002218	2.16
TC01002322.hg.1	Homo sapiens endothelin converting enzyme 1 (ECE1), transcript variant 3, mRNA.	ECE1	0.0032753	2.16
TC0X000529.hg.1	Homo sapiens V-set and immunoglobulin domain containing 1 (VSIG1), transcript variant 1, mRNA.	VSIG1	0.0042194	2.16
TC08000188.hg.1	Homo sapiens solute carrier family 25 (mitochondrial iron transporter), member 37 (SLC25A37), nuclear gene encoding mitochondrial protein, mRNA.	SLC25A37	0.0153682	2.16
TC08000714.hg.1	Homo sapiens family with sequence similarity 83, member A (FAM83A), transcript variant 1, mRNA.	FAM83A	0.000184	2.15
TC09001008.hg.1	Homo sapiens UDP-Gal:betaGlcNAc beta 1,4- galactosyltransferase, polypeptide 1 (B4GALT1), mRNA.	B4GALT1	0.0005726	2.15
TC01003787.hg.1	Homo sapiens interferon regulatory factor 6 (IRF6), transcript variant 2, mRNA.	IRF6	0.0200587	2.15
TC06002071.hg.1	Homo sapiens serine incorporator 1 (SERINC1), mRNA.	SERINC1	0.033553	2.15
TC21000509.hg.1	Homo sapiens cystatin B (stefin B) (CSTB), mRNA.	CSTB	0.0150641	2.14
TC09000191.hg.1	Homo sapiens carbonic anhydrase IX (CA9), mRNA.	CA9	0.0181713	2.14
TC21000129.hg.1	Homo sapiens interferon gamma receptor 2 (interferon gamma transducer 1) (IFNGR2), mRNA.	IFNGR2	0.0337862	2.14
TC08001052.hg.1	Homo sapiens tumor necrosis factor receptor superfamily, member 10a (TNFRSF10A), mRNA.	TNFRSF10A	0.0001334	2.13
TC05000754.hg.1	Homo sapiens protocadherin beta 11 (PCDHB11), mRNA.	PCDHB11	0.0135895	2.13
TC12000803.hg.1	Homo sapiens heat shock protein 90kDa beta (Grp94), member 1 (HSP90B1), mRNA.	HSP90B1	0.0145399	2.13
TC12000076.hg.1	Homo sapiens CD9 molecule (CD9), mRNA.	CD9	0.014791	2.13
TC19001072.hg.1	Homo sapiens perilipin 3 (PLIN3), transcript variant 1, mRNA.	PLIN3	0.0270865	2.13
TC19001176.hg.1	Homo sapiens Yip1 domain family, member 2 (YIPF2), mRNA.	YIPF2	0.0425027	2.13
TC11002439.hg.1	Homo sapiens v-ets erythroblastosis virus E26 oncogene homolog 1 (avian) (ETS1), transcript variant 3, mRNA.	ETS1	0.0040876	2.12
TC12001719.hg.1	Homo sapiens protein tyrosine phosphatase, receptor type, R (PTPRR), transcript variant 3, mRNA.	PTPRR	0.0321528	2.12
TC06000737.hg.1	Homo sapiens CD109 molecule (CD109), transcript variant 2, mRNA.	CD109	0.0010829	2.11
TC02000270.hg.1	Homo sapiens pleckstrin homology domain containing, family H (with MyTH4 domain) member 2 (PLEKHH2), mRNA.	PLEKHH2	0.0158107	2.11
TC0X002343.hg.1	Homo sapiens iduronate 2-sulfatase (IDS), transcript variant 1, mRNA.	IDS	0.0076334	2.1
TC10002940.hg.1	Homo sapiens family with sequence similarity 25, member A (FAM25A), mRNA.	FAM25A	0.0119529	2.1
TC07000111.hg.1	Homo sapiens tetraspanin 13 (TSPAN13), mRNA.	TSPAN13	0.0003426	2.09
TC05000839.hg.1	Homo sapiens GM2 ganglioside activator (GM2A), transcript variant 1, mRNA.	GM2A	0.0102619	2.09
TC17000794.hg.1	Homo sapiens phosphatidylinositol transfer protein, cytoplasmic 1 (PITPNC1), transcript variant 1, mRNA.	PITPNC1	0.0233433	2.09
TC19001721.hg.1	Homo sapiens related RAS viral (r-ras) oncogene homolog (RRAS), mRNA.	RRAS	0.0273871	2.09
TC07001055.hg.1	Homo sapiens DnaJ (Hsp40) homolog, subfamily B, member 6 (DNAJB6), transcript variant 1, mRNA.	DNAJB6	0.0311092	2.09
TC02000894.hg.1	Homo sapiens speckle-type POZ protein-like (SPOPL), mRNA.	SPOPL	0.0308317	2.08
TC09001052.hg.1	Homo sapiens family with sequence similarity 214, member B (FAM214B), mRNA.	FAM214B	0.009812	2.07
TC05000816.hg.1	Homo sapiens actin binding LIM protein family, member 3 (ABLIM3), mRNA.	ABLIM3	0.0237059	2.07
TC02000409.hg.1	Homo sapiens germ cell-less, spermatogenesis associated 1 (GMCL1), mRNA.	GMCL1	0.0311287	2.07
TC03000509.hg.1	Homo sapiens transmembrane protein 45A (TMEM45A), mRNA.	TMEM45A	0.0430643	2.07
TC20000365.hg.1	Homo sapiens CD40 molecule, TNF receptor superfamily member 5 (CD40), transcript variant 1, mRNA.	CD40	0.000372	2.06
TC02000750.hg.1	Homo sapiens STEAP family member 3, metalloreductase (STEAP3), transcript variant 3, mRNA.	STEAP3	0.0001989	2.05
TC06000186.hg.1	Homo sapiens butyrophilin, subfamily 3, member A1 (BTN3A1), transcript variant 1, mRNA.	BTN3A1	0.0007107	2.05
TC07001917.hg.1	Homo sapiens jumonji C domain containing histone demethylase 1 homolog D (S. cerevisiae) (JHDM1D), mRNA.	JHDM1D	0.0121733	2.05
TC05001610.hg.1	Homo sapiens elongation factor, RNA polymerase II, 2 (ELL2), mRNA.	ELL2	0.0097665	2.04
TC19000738.hg.1	Homo sapiens reticulocalbin 3, EF-hand calcium binding domain (RCN3), mRNA.	RCN3	0.0235017	2.04
TC02001347.hg.1	Homo sapiens sphingosine-1-phosphate phosphatase 2 (SGPP2), mRNA.	SGPP2	0.0022085	2.03
TC03001527.hg.1	Homo sapiens ADAM metallopeptidase with thrombospondin type 1 motif, 9 (ADAMTS9), mRNA.	ADAMTS9	0.0084932	2.03
TC05001316.hg.1	Homo sapiens 3-hydroxy-3-methylglutaryl-CoA synthase 1 (soluble) (HMGCS1), transcript variant 1, mRNA.	HMGCS1	0.0386381	2.02
TC12000414.hg.1	Homo sapiens nuclear receptor subfamily 4, group A, member 1 (NR4A1), transcript variant 3, mRNA.	NR4A1	0.0009992	2.01
TC12001807.hg.1	Homo sapiens B-cell translocation gene 1, anti-proliferative (BTG1), mRNA.	BTG1	0.0027887	2.01
TC19001103.hg.1	Homo sapiens complement component 3 (C3), mRNA.	C3	0.0202611	2.01
TC01003588.hg.1	Homo sapiens torsin A interacting protein 2 (TOR1AIP2), transcript variant 3, mRNA.	TOR1AIP2	0.0243586	2.01
TC05001767.hg.1	Homo sapiens interferon regulatory factor 1 (IRF1), mRNA.	IRF1	0.0287325	2.01
TC13001721.hg.1	Homo sapiens excision repair cross-complementing rodent repair deficiency, complementation group 5 (ERCC5), mRNA.	ERCC5	0.0457687	2.01
TC18000128.hg.1	Homo sapiens desmoglein 2 (DSG2), mRNA.	DSG2	0.0011964	2
TC05001946.hg.1	Homo sapiens TNFAIP3 interacting protein 1 (TNIP1), transcript variant 1, mRNA.	TNIP1	0.0098968	2

## Sheet: Table S5
Table S5. Cytokine profiles of conditioned medium (CM) from CAFs in the control group, or from CAFs pretreated with SKOV3-CM or TGF-b1
Left: Listing of the normalization expression data of the 80 cytokines included in RayBio Human Cytokine Antibody Array, in conditioned medium from control CAFs or from those pretreated with SKOV3-CM or TGF-β1. Right: Listing of the 9 cytokines showed an shared increased tendency in comparing SKOV3-CM or TGF-β1 pretreated CAFs with control CAFs (fold change ≥ 1.5).
	Normalization Data			Ratio				Ratio
Name	CAFs	CAFs+SKOV3-CM	CAFs+TGF-β1	CAFs+SKOV3-CM_vs_CAFs	CAFs+TGF-β1_vs_CAFs		Name	CAFs+SKOV3-CM_vs_CAFs	CAFs+TGF-β1_vs_CAFs
ENA-78	16.5	11.4884	31.7209	0.696265	1.92248		EGF	12.4153	19.134
CSF3	109	117.907	112.292	1.08172	1.0302		IP-10	11.082	13.5932
CSF2	126	120.93	161.142	0.959764	1.27891		IGFBP-3	2.58893	2.42449
GRO	1131.5	851.954	1605.71	0.752942	1.4191		BDNF	2.11104	1.73823
GRO-alpha	22.5	25.3954	27.28	1.12868	1.21244		Flt-3 LG	1.75501	1.55512
I-309	8	3.62791	6.34418	0.453489	0.793023		FGF-7	1.75395	1.67564
IL-1 alpha	106.5	93.1163	107.217	0.874332	1.00673		IL-12 p40/p70	1.73225	2.46909
IL-1 beta	14	10.2791	5.07535	0.73422	0.362525		MIF	1.62311	1.73874
IL-2	125.5	134.233	125.615	1.06958	1.00092		Leptin	1.59457	2.18959
IL-3	56	48.9768	51.3879	0.874585	0.917641
IL-4	24.5	8.46512	10.1507	0.345515	0.414314
IL-5	177.5	177.163	205.552	0.998101	1.15804
IL-6	2407	3024.47	3167.02	1.25653	1.31575
IL-7	147.5	155.395	194.766	1.05353	1.32045
IL-8	251.5	256.372	346.392	1.01937	1.37731
IL-10	144	124.558	126.884	0.864988	0.881137
IL-12 p40/p70	18.5	32.0465	45.6781	1.73225	2.46909
IL-13	126	113.675	123.077	0.902179	0.976803
IL-15	131.5	119.721	129.421	0.910426	0.984193
IFN-gamma	101.5	107.023	105.313	1.05442	1.03757
MCP-1	3957.5	3159.91	4636.96	0.798461	1.17169
MCP-2	61	65.907	58.3665	1.08044	0.956828
MCP-3	33.5	15.7209	26.6456	0.469282	0.79539
CSF1	24	19.3489	22.2046	0.806202	0.925193
MDC	44	39.3024	45.6781	0.893235	1.03814
MIG	558	793.303	1265.03	1.42169	2.26708
MIP-1 beta	14	6.04652	19.0326	0.431894	1.35947
MIP-1delta	22	11.4884	11.4195	0.522199	0.51907
RANTES	22.5	13.3023	22.8391	0.591215	1.01507
SCF	17	23.5814	22.8391	1.38714	1.34347
SDF-1	22.5	18.7442	13.9572	0.833076	0.62032
TARC	38.5	21.7675	23.4735	0.565389	0.609701
TGF-beta 1	138.5	175.954	244.251	1.27042	1.76355
TNF-alpha	128	169.302	178.906	1.32268	1.3977
TNF-beta	197.5	201.349	193.498	1.01949	0.979735
EGF	1356.5	16841.4	25955.3	12.4153	19.134
IGF-I	43.5	36.8837	48.8502	0.847902	1.12299
ANG	7334.5	7342.89	9904.54	1.00114	1.3504
OSM	32.5	45.3489	38.0651	1.39535	1.17123
THPO	53	56.2326	53.2911	1.06099	1.00549
VEGF-A	244	271.489	397.78	1.11266	1.63025
PDGF-BB	37	42.3256	46.947	1.14394	1.26884
Leptin	56.5	90.0931	123.712	1.59457	2.18959
BDNF	86.5	182.605	150.357	2.11104	1.73823
BLC	21.5	11.4884	6.34418	0.534343	0.295078
Ck beta 8-1	36	29.0233	24.1079	0.806202	0.669664
CCL11	19.5	13.907	17.1293	0.713179	0.878425
CCL24	24	20.5582	25.3767	0.85659	1.05736
CCL26	28	22.3721	33.6242	0.799004	1.20086
FGF-4	23.5	12.6977	10.1507	0.540327	0.431944
FGF-6	18	9.67443	12.0539	0.537468	0.669664
FGF-7	65.5	114.884	109.754	1.75395	1.67564
FGF-9	21.5	15.7209	26.0112	0.731207	1.20982
Flt-3 LG	179.5	315.023	279.144	1.75501	1.55512
CX3CL1	11.5	13.907	11.4195	1.2093	0.993003
GCP-2	22.5	21.7675	21.5702	0.967443	0.958677
GDNF	27.5	21.1628	16.4949	0.769557	0.599814
HGF	4852	4067.49	5482.64	0.838312	1.12998
IGFBP-1	15.5	23.5814	22.8391	1.52138	1.47349
IGFBP-2	24.5	18.7442	22.8391	0.765069	0.932207
IGFBP-3	106.5	275.721	258.208	2.58893	2.42449
IGFBP-4	26.5	22.3721	23.4735	0.844231	0.885792
IL-16	11.5	8.46512	8.88186	0.736098	0.772335
IP-10	61	676	829.185	11.082	13.5932
LIF	154.5	163.861	165.583	1.06059	1.07174
LIGHT	217.5	324.093	356.543	1.49008	1.63928
MCP-4	24	20.5582	22.8391	0.85659	0.951628
MIF	1261	2046.75	2192.55	1.62311	1.73874
MIP-3 alpha	89.5	119.116	229.659	1.33091	2.56603
NAP-2	19.5	9.06977	11.4195	0.465117	0.585617
NT-3	47	42.9303	40.6028	0.91341	0.863889
NT-4	15	20.5582	14.5916	1.37054	0.972775
OPN	31.5	32.6512	37.4307	1.03655	1.18828
OPG	8379	10064.4	10607.5	1.20115	1.26596
PARC	28	21.1628	22.2046	0.755815	0.793023
PIGF	34	30.2326	19.0326	0.889194	0.559781
TGF-beta 2	291.5	380.326	321.016	1.30472	1.10125
TGF-beta 3	5	4.23256	7.61302	0.846512	1.5226
TIMP-1	1122.5	1515.26	1753.53	1.34989	1.56217
TIMP-2	3047.5	4357.72	5223.17	1.42993	1.71392

## Sheet: Table S6
Table S6. Summary of ovarian cancer patient clinical data
Patient	Age	Pathology	Stage	BRCA1	Tumor tissues
Patient #1	46	Invasive high grade papillary serous carcinoma	IIIc	non-carrier	Primary, Ascites, Omental metastasis
Patient #2	52	High grade papillary serous carcinoma	IIIc	non-carrier	Primary, Ascites, Omental metastasis
Patient #3	57	High grade papillary serous carcinoma	IIIc	non-carrier	Primary, Ascites, Omental metastasis
Patient #4	62	Invasive high grade papillary serous carcinoma	IIIc	non-carrier	Primary, Ascites, Omental metastasis
Patient #5	68	Invasive high grade serous carcinoma	IIIc	non-carrier	Primary, Ascites, Omental metastasis
Patient #6	73	High grade serous carcinoma	IIIc	non-carrier	Primary, Ascites, Peritoneal metastasis
Patient #7	56	High grade papillary serous carcinoma	IV	non-carrier	Primary, Ascites, Mesenteric metastasis
Patient #8	49	High grade papillary serous carcinoma	IIIc	non-carrier	Primary, Ascites, Omental metastasis
Patient #9	58	High grade papillary serous carcinoma	IV	carrier	Primary, Ascites, Peritoneal metastasis
Patient #10	64	Invasive high grade serous carcinoma	IIIc	non-carrier	Primary, Ascites, Omental metastasis
Patient #11	56	High grade papillary serous carcinoma	IIIc	carrier	Primary, Ascites, Mesenteric metastasis
Patient #01	51	Low grade papillary serous carcinoma	IIIc	non-carrier	Primary, Ascites, Omental metastasis
Patient #02	44	Low grade serous carcinoma	IIIc	non-carrier	Primary, Ascites, Omental metastasis
Patient #03	52	Low grade papillary serous carcinoma	IIIb	non-carrier	Primary, Ascites,Omental metastasis
Patient #04	42	Low grade papillary serous carcinoma	IIIb	non-carrier	Primary, Ascites, Peritoneal metastasis
Patient #05	48	Low grade serous carcinoma	IIIb	non-carrier	Primary, Ascites,Omental metastasis
Patient #06	50	Low grade serous carcinoma	IIIb	non-carrier	Primary, Ascites, Mesenteric metastasis
Patients (#1–#11) were diagnosed with high grade serous ovarian cancer. Patients (#01–#06) were diagnosed with low grade serous ovarian cancer. Tumor cells and fibroblasts were isolated from fresh ovarian cancer tissues in these patients. Matched tumor cells purified from primary tumor, ascites, and metastases of patients (#1–#5) and patients (#01–#03) were subjected to mRNA profiling analysis.
